# Supplementary material for: Longitudinal prediction of BMI using explainable AI: integrating polygenic scores, maternal, early-life and familial factors
Source: Int J Obes (Lond). 2026 Mar 16;50(5):1142–9. doi: 10.1038/s41366-026-02050-1 (PMC13226034; doi:10.1038/s41366-026-02050-1)
Supplement: Supplementary file 2 — Supplementary Material 1 [file 41366_2026_2050_MOESM2_ESM.xlsx]

## Sheet: All variables
name	description	values	stats_yr8	stats_yr10	stats_yr14	stats_yr17	stats_yr20	stats_yr23	stats_yr27
			N = 1044	N = 999	N = 984	N = 808	N = 805	N = 582	N = 645
preg_no	n	n	0.87(1.02), (0.00, 6.00)	0.90(1.03), (0.00, 6.00)	0.87(1.01), (0.00, 6.00)	0.85(1.02), (0.00, 6.00)	0.87(1.02), (0.00, 5.00)	0.90(1.03), (0.00, 5.00)	0.95(1.05), (0.00, 6.00)
child_no	Number of the child	n	1.00(0.00), (1.00, 1.00)	1.00(0.00), (1.00, 1.00)	1.00(0.00), (1.00, 1.00)	1.00(0.00), (1.00, 1.00)	1.00(0.00), (1.00, 1.00)	1.00(0.00), (1.00, 1.00)	1.00(0.00), (1.00, 1.00)
cohab_0	cohabitation status of the mother when the child is aged between ≥0 and <1 years: did the mother and her partner live together as a couple?	1 - Cohabiting 2 - Not cohabiting	1.0 - 91% 2.0 - 9%	1.0 - 91% 2.0 - 9%	1.0 - 91% 2.0 - 9%	1.0 - 92% 2.0 - 8%	1.0 - 92% 2.0 - 8%	1.0 - 92% 2.0 - 8%	1.0 - 94% 2.0 - 6%
cohab_1	cohabitation status of the mother when the child is aged between ≥1 and <2: did the mother and her partner live together as a couple?	1 - Cohabiting 2 - Not cohabiting	1.0 - 89% 2.0 - 11%	1.0 - 89% 2.0 - 11%	1.0 - 88% 2.0 - 12%	1.0 - 89% 2.0 - 11%	1.0 - 90% 2.0 - 10%	1.0 - 91% 2.0 - 9%	1.0 - 91% 2.0 - 9%
cohab_2	cohabitation status of the mother when the child is aged between ≥2 and <3 years: did the mother and her partner live together as a couple?	1 - Cohabiting 2 - Not cohabiting	1.0 - 87% 2.0 - 13%	1.0 - 88% 2.0 - 12%	1.0 - 87% 2.0 - 13%	1.0 - 88% 2.0 - 12%	1.0 - 88% 2.0 - 12%	1.0 - 89% 2.0 - 11%	1.0 - 90% 2.0 - 10%
occupcode_m_0	Occupation of the mother classified according to ISCO-88 1-digit codes. If more than one occupation is recorded within the defined time frame use the highest reported level. Highest reported level when the child was aged between ≥0 and <1 years	1 - Legislators, senior officials, managers 2 - Professionals 3 - Technicians and associate professionals 4 - Clerks 5 - Service workers, and shop and market sales workers 6 - Skilled agricultural, and fishery workers 7 - Craft and related trades workers 8 - Plant and machine operators, and assemblers 9 - Elementary occupations 0 - Armed forces occupations	0.0 - 0% 1.0 - 1% 2.0 - 22% 3.0 - 3% 4.0 - 18% 5.0 - 13% 7.0 - 4% 8.0 - 1% 9.0 - 39%	0.0 - 0% 1.0 - 1% 2.0 - 21% 3.0 - 3% 4.0 - 18% 5.0 - 13% 7.0 - 4% 8.0 - 1% 9.0 - 39%	0.0 - 0% 1.0 - 1% 2.0 - 22% 3.0 - 3% 4.0 - 18% 5.0 - 13% 7.0 - 4% 8.0 - 1% 9.0 - 39%	0.0 - 0% 1.0 - 1% 2.0 - 25% 3.0 - 3% 4.0 - 19% 5.0 - 13% 7.0 - 3% 8.0 - 1% 9.0 - 36%	0.0 - 0% 1.0 - 1% 2.0 - 23% 3.0 - 4% 4.0 - 19% 5.0 - 13% 7.0 - 3% 8.0 - 1% 9.0 - 36%	0.0 - 0% 1.0 - 1% 2.0 - 26% 3.0 - 4% 4.0 - 19% 5.0 - 11% 7.0 - 3% 8.0 - 1% 9.0 - 36%	0.0 - 0% 1.0 - 1% 2.0 - 25% 3.0 - 3% 4.0 - 17% 5.0 - 12% 7.0 - 2% 8.0 - 1% 9.0 - 39%
occupcode_m_1	Occupation of the mother classified according to ISCO-88 1-digit codes. If more than one occupation is recorded within the defined time frame use the highest reported level. Highest reported level when the child was aged between ≥1 and <2 years	1 - Legislators, senior officials, managers 2 - Professionals 3 - Technicians and associate professionals 4 - Clerks 5 - Service workers, and shop and market sales workers 6 - Skilled agricultural, and fishery workers 7 - Craft and related trades workers 8 - Plant and machine operators, and assemblers 9 - Elementary occupations 0 - Armed forces occupations	0.0 - 0% 1.0 - 2% 2.0 - 15% 3.0 - 2% 4.0 - 10% 5.0 - 6% 6.0 - 0% 7.0 - 1% 8.0 - 0% 9.0 - 63%	0.0 - 0% 1.0 - 2% 2.0 - 16% 3.0 - 2% 4.0 - 11% 5.0 - 6% 6.0 - 0% 7.0 - 1% 8.0 - 0% 9.0 - 63%	0.0 - 0% 1.0 - 2% 2.0 - 15% 3.0 - 2% 4.0 - 10% 5.0 - 6% 6.0 - 0% 7.0 - 1% 8.0 - 0% 9.0 - 63%	1.0 - 1% 2.0 - 17% 3.0 - 2% 4.0 - 11% 5.0 - 6% 6.0 - 0% 7.0 - 1% 8.0 - 1% 9.0 - 61%	1.0 - 1% 2.0 - 17% 3.0 - 2% 4.0 - 12% 5.0 - 5% 6.0 - 0% 7.0 - 1% 8.0 - 1% 9.0 - 61%	1.0 - 1% 2.0 - 19% 3.0 - 2% 4.0 - 11% 5.0 - 3% 6.0 - 0% 7.0 - 1% 8.0 - 1% 9.0 - 62%	1.0 - 2% 2.0 - 17% 3.0 - 2% 4.0 - 10% 5.0 - 4% 6.0 - 0% 7.0 - 1% 8.0 - 0% 9.0 - 63%
occupcode_m_2	Occupation of the mother classified according to ISCO-88 1-digit codes. If more than one occupation is recorded within the defined time frame use the highest reported level. Highest reported level when the child was aged between ≥2 and <3years	1 - Legislators, senior officials, managers 2 - Professionals 3 - Technicians and associate professionals 4 - Clerks 5 - Service workers, and shop and market sales workers 6 - Skilled agricultural, and fishery workers 7 - Craft and related trades workers 8 - Plant and machine operators, and assemblers 9 - Elementary occupations 0 - Armed forces occupations	0.0 - 0% 1.0 - 2% 2.0 - 16% 3.0 - 2% 4.0 - 10% 5.0 - 5% 6.0 - 0% 7.0 - 2% 8.0 - 0% 9.0 - 62%	0.0 - 0% 1.0 - 2% 2.0 - 16% 3.0 - 2% 4.0 - 10% 5.0 - 5% 6.0 - 0% 7.0 - 2% 8.0 - 1% 9.0 - 62%	0.0 - 0% 1.0 - 2% 2.0 - 15% 3.0 - 2% 4.0 - 11% 5.0 - 5% 6.0 - 0% 7.0 - 2% 8.0 - 1% 9.0 - 62%	1.0 - 2% 2.0 - 18% 3.0 - 2% 4.0 - 11% 5.0 - 5% 6.0 - 0% 7.0 - 2% 8.0 - 1% 9.0 - 60%	1.0 - 2% 2.0 - 17% 3.0 - 2% 4.0 - 12% 5.0 - 5% 6.0 - 0% 7.0 - 1% 8.0 - 0% 9.0 - 60%	1.0 - 2% 2.0 - 19% 3.0 - 2% 4.0 - 11% 5.0 - 4% 6.0 - 0% 7.0 - 1% 8.0 - 1% 9.0 - 61%	1.0 - 2% 2.0 - 17% 3.0 - 2% 4.0 - 11% 5.0 - 5% 6.0 - 0% 7.0 - 2% 8.0 - 1% 9.0 - 60%
edu_m_0	Level of education based on the highest on-going or completed education. If more than one education level is reported within the defined time frame, use highest recorded education level. highest reported level of education within one year of birth (child aged between ≥0 and <1 year)	1 - High (Short cycle tertiary, Bachelor, Masters, Doctoral or equivalent) 2 - Medium (Upper secondary, Post-secondary non-tertiary) 3 - Low (No education; early childhood; pre-premary; primary; lower secondary or second stage of basic education)	1.0 - 22% 2.0 - 31% 3.0 - 47%	1.0 - 21% 2.0 - 32% 3.0 - 47%	1.0 - 22% 2.0 - 32% 3.0 - 46%	1.0 - 23% 2.0 - 33% 3.0 - 44%	1.0 - 23% 2.0 - 34% 3.0 - 43%	1.0 - 24% 2.0 - 34% 3.0 - 42%	1.0 - 23% 2.0 - 34% 3.0 - 43%
cob_m	Maternal country of birth	1 - Born in country of cohort 2 - Born in EU country (outside cohort of country) 3 - Born in other country	0.0 - 60% 1.0 - 28% 2.0 - 12%	0.0 - 59% 1.0 - 28% 2.0 - 12%	0.0 - 60% 1.0 - 28% 2.0 - 12%	0.0 - 60% 1.0 - 27% 2.0 - 13%	0.0 - 60% 1.0 - 28% 2.0 - 12%	0.0 - 59% 1.0 - 29% 2.0 - 13%	0.0 - 59% 1.0 - 28% 2.0 - 13%
agebirth_m_y	The mother's age in years	n	28.98(5.71), (15.00, 46.00)	29.16(5.67), (15.00, 46.00)	29.01(5.76), (15.00, 43.00)	29.29(5.73), (15.00, 43.00)	29.27(5.75), (15.00, 43.00)	29.74(5.63), (16.00, 43.00)	29.69(5.74), (16.00, 46.00)
agebirth_m_d	The mother's age in days	n	10352.25(2184.86), (5727.00, 16616.00)	10388.16(2176.95), (5752.00, 16616.00)	10340.30(2190.64), (5727.00, 16616.00)	10407.46(2158.07), (5752.00, 15766.00)	10392.89(2159.53), (5752.00, 15766.00)	10375.85(2136.78), (5752.00, 15648.00)	10330.67(2155.55), (5752.00, 15766.00)
latepreg_weight	Latest measurement of weight before delivery	n	74.24(12.61), (43.85, 150.00)	74.18(12.54), (43.85, 150.00)	74.42(12.61), (43.85, 150.00)	73.76(12.33), (43.85, 150.00)	73.94(12.53), (43.85, 150.00)	73.91(12.20), (48.90, 141.20)	73.50(11.78), (43.85, 141.20)
latepreg_weight_mes	Reported vs. measured late-pregnancy weight	0 - self-reported 1 - measured	1.0 - 100%	1.0 - 100%	1.0 - 100%	1.0 - 100%	1.0 - 100%	1.0 - 100%	1.0 - 100%
latepreg_weight_ga	Gestational age when late-pregnancy weight measured in days	n	238.00(0.00), (238.00, 238.00)	238.00(0.00), (238.00, 238.00)	238.00(0.00), (238.00, 238.00)	238.00(0.00), (238.00, 238.00)	238.00(0.00), (238.00, 238.00)	238.00(0.00), (238.00, 238.00)	238.00(0.00), (238.00, 238.00)
preg_gain	Pregnancy weight gain (kg)	n	8.87(3.78), (-20.90, 26.00)	8.83(3.81), (-20.90, 25.00)	8.91(3.72), (-4.50, 26.00)	8.84(3.69), (-2.45, 26.00)	8.79(3.76), (-4.50, 26.00)	8.80(3.73), (-2.00, 26.00)	8.90(3.77), (-2.45, 25.00)
preg_gain_mes	Reported vs. measured gestational weight gain	0 - self-reported 1 - measured	1.0 - 100%	1.0 - 100%	1.0 - 100%	1.0 - 100%	1.0 - 100%	1.0 - 100%	1.0 - 100%
height_m	Height of the mother (cm)	n	164.15(6.51), (140.00, 183.00)	164.15(6.52), (140.00, 183.00)	164.34(6.56), (140.00, 183.00)	164.27(6.59), (140.00, 183.00)	164.16(6.39), (140.00, 182.00)	164.34(6.42), (140.00, 182.00)	164.30(6.37), (140.00, 182.00)
height_mes_m	Reported vs. measured maternal height	0 - self-reported 1 - measured	1.0 - 100%	1.0 - 100%	1.0 - 100%	1.0 - 100%	1.0 - 100%	1.0 - 100%	1.0 - 100%
prepreg_dia	Diagnosis of mother with diabetes before index pregnancy	1 - No 2 - Type I 3 - Type II 4 - Gestational diabetes 5 - Other/unspecified	1.0 - 100%	1.0 - 100%	1.0 - 100%	1.0 - 100%	1.0 - 100%	1.0 - 100%	1.0 - 100%
preg_dia	Gestational diabetes during index pregnancy	0 - No 1 - Yes	0.0 - 98% 1.0 - 2%	0.0 - 98% 1.0 - 2%	0.0 - 98% 1.0 - 2%	0.0 - 98% 1.0 - 2%	0.0 - 98% 1.0 - 2%	0.0 - 98% 1.0 - 2%	0.0 - 99% 1.0 - 1%
preg_thyroid	Hyper or hypo thyroid disorder during pregnancy	0 - No 1 - Yes	0.0 - 98% 1.0 - 2%	0.0 - 98% 1.0 - 2%	0.0 - 99% 1.0 - 1%	0.0 - 98% 1.0 - 2%	0.0 - 98% 1.0 - 2%	0.0 - 98% 1.0 - 2%	0.0 - 99% 1.0 - 1%
preg_fever	Since pregnant had fever	0 - No 1 - Yes	0.0 - 94% 1.0 - 6%	0.0 - 94% 1.0 - 6%	0.0 - 94% 1.0 - 6%	0.0 - 94% 1.0 - 6%	0.0 - 94% 1.0 - 6%	0.0 - 94% 1.0 - 6%	0.0 - 94% 1.0 - 6%
preeclam	Preeclampsia or HELLP syndrome during pregnancy	0 - No 1 - Yes	0.0 - 77% 1.0 - 23%	0.0 - 77% 1.0 - 23%	0.0 - 78% 1.0 - 22%	0.0 - 77% 1.0 - 23%	0.0 - 78% 1.0 - 22%	0.0 - 79% 1.0 - 21%	0.0 - 77% 1.0 - 23%
preg_ht	Gestational hypertension	0 - No 1 - Yes	0.0 - 100% 1.0 - 0%	0.0 - 100% 1.0 - 0%	0.0 - 100% 1.0 - 0%	0.0 - 100% 1.0 - 0%	0.0 - 100% 1.0 - 0%	0.0 - 100% 1.0 - 0%	0.0 - 100% 1.0 - 0%
asthma_m	Maternal history of asthma before pregnancy (of index child)	0 - No 1 - Yes	0.0 - 86% 1.0 - 14%	0.0 - 86% 1.0 - 14%	0.0 - 86% 1.0 - 14%	0.0 - 86% 1.0 - 14%	0.0 - 85% 1.0 - 15%	0.0 - 86% 1.0 - 14%	0.0 - 86% 1.0 - 14%
prepreg_psych	Maternal history of any psychiatric disorder before pregnancy	0 - No 1 - Yes	0.0 - 98% 1.0 - 2%	0.0 - 98% 1.0 - 2%	0.0 - 98% 1.0 - 2%	0.0 - 98% 1.0 - 2%	0.0 - 98% 1.0 - 2%	0.0 - 98% 1.0 - 2%	0.0 - 98% 1.0 - 2%
ppd	Postpartum depression	0 - No 1 - Yes	0.0 - 93% 1.0 - 7%	0.0 - 93% 1.0 - 7%	0.0 - 93% 1.0 - 7%	0.0 - 92% 1.0 - 8%	0.0 - 93% 1.0 - 7%	0.0 - 94% 1.0 - 6%	0.0 - 93% 1.0 - 7%
smk_t2	Smoking status during the 2nd trimester of pregnancy	0 - No 1 - Yes	0.0 - 79% 1.0 - 21%	0.0 - 80% 1.0 - 20%	0.0 - 79% 1.0 - 21%	0.0 - 82% 1.0 - 18%	0.0 - 81% 1.0 - 19%	0.0 - 83% 1.0 - 17%	0.0 - 82% 1.0 - 18%
prepreg_alc	Did the mother drink alcohol before pregnancy? (ever)	0 - No 1 - Yes	0.0 - 21% 1.0 - 79%	0.0 - 21% 1.0 - 79%	0.0 - 21% 1.0 - 79%	0.0 - 20% 1.0 - 80%	0.0 - 20% 1.0 - 80%	0.0 - 20% 1.0 - 80%	0.0 - 20% 1.0 - 80%
prepreg_alc_unit	Average units of alcohol mother drank per week before pregnancy	0 - 0 (Never drinking alcohol) 1 - Light (< 3 units per week) 2 - Moderate (≥3 - <7 units per week) 3 - Moderate to heavy (≥7 - <14 units per week) 4 - Heavy (≥14 units per week)	0.0 - 21% 1.0 - 42% 2.0 - 23% 3.0 - 10% 4.0 - 4%	0.0 - 21% 1.0 - 43% 2.0 - 23% 3.0 - 9% 4.0 - 4%	0.0 - 21% 1.0 - 42% 2.0 - 23% 3.0 - 10% 4.0 - 4%	0.0 - 20% 1.0 - 43% 2.0 - 23% 3.0 - 10% 4.0 - 4%	0.0 - 20% 1.0 - 44% 2.0 - 22% 3.0 - 11% 4.0 - 4%	0.0 - 20% 1.0 - 44% 2.0 - 22% 3.0 - 10% 4.0 - 3%	0.0 - 20% 1.0 - 42% 2.0 - 23% 3.0 - 9% 4.0 - 4%
preg_plan	Pregnancy planned	1 - Yes (Planned, partly planned) 2 - No (Not planned)	1.0 - 59% 2.0 - 41%	1.0 - 59% 2.0 - 41%	1.0 - 59% 2.0 - 41%	1.0 - 59% 2.0 - 41%	1.0 - 58% 2.0 - 42%	1.0 - 60% 2.0 - 40%	1.0 - 60% 2.0 - 40%
mode_delivery	Mode of delivery	1 - Vaginal (normal) 2 - Forceps, vacuum 3 - Elective caesarean 4 - Emergency caesarean 5 - Caesarean unspecified	1.0 - 72% 2.0 - 8% 3.0 - 12% 4.0 - 9%	1.0 - 71% 2.0 - 8% 3.0 - 12% 4.0 - 9%	1.0 - 72% 2.0 - 8% 3.0 - 11% 4.0 - 9%	1.0 - 71% 2.0 - 8% 3.0 - 12% 4.0 - 9%	1.0 - 71% 2.0 - 8% 3.0 - 12% 4.0 - 9%	1.0 - 69% 2.0 - 9% 3.0 - 11% 4.0 - 10%	1.0 - 69% 2.0 - 9% 3.0 - 13% 4.0 - 9%
plac_abrup	Placental abruption	0 - No 1 - Yes	0.0 - 100% 1.0 - 0%	0.0 - 100% 1.0 - 0%	0.0 - 100% 1.0 - 0%	0.0 - 100% 1.0 - 0%	0.0 - 100% 1.0 - 0%	0.0 - 100% 1.0 - 0%	0.0 - 100% 1.0 - 0%
occup_f1_1	Occupational status of primary/main father when the child was aged between ≥1 and <2 years	1 - Employed 2 - Self-employed 3 - Unemployed 4 - Student, apprentice, student 5 - Domestic tasks (housewife etc.) 6 - Inactive/other (Receiving benefits or pension etc.)	1.0 - 87% 3.0 - 10% 4.0 - 2% 6.0 - 0%	1.0 - 87% 3.0 - 11% 4.0 - 2% 6.0 - 1%	1.0 - 87% 3.0 - 11% 4.0 - 2% 6.0 - 1%	1.0 - 87% 3.0 - 11% 4.0 - 2% 6.0 - 1%	1.0 - 87% 3.0 - 10% 4.0 - 2% 6.0 - 0%	1.0 - 87% 3.0 - 10% 4.0 - 2% 6.0 - 1%	1.0 - 88% 3.0 - 9% 4.0 - 2% 6.0 - 0%
occup_f1_2	Occupational status of primary/main father when the child was aged between ≥2 and <3 years	1 - Employed 2 - Self-employed 3 - Unemployed 4 - Student, apprentice, student 5 - Domestic tasks (housewife etc.) 6 - Inactive/other (Receiving benefits or pension etc.)	1.0 - 93% 3.0 - 5% 4.0 - 1% 5.0 - 0% 6.0 - 0%	1.0 - 93% 3.0 - 5% 4.0 - 1% 5.0 - 0% 6.0 - 0%	1.0 - 93% 3.0 - 5% 4.0 - 1% 5.0 - 0% 6.0 - 0%	1.0 - 93% 3.0 - 5% 4.0 - 1% 5.0 - 0% 6.0 - 1%	1.0 - 92% 3.0 - 5% 4.0 - 2% 5.0 - 1% 6.0 - 0%	1.0 - 93% 3.0 - 4% 4.0 - 1% 5.0 - 0% 6.0 - 0%	1.0 - 94% 3.0 - 5% 4.0 - 1% 5.0 - 0% 6.0 - 0%
occup_f1_fath1	Variables indicating whether the occupational statuses recorded in occup_f2_0, occup_f2_1, occup_f2_2 etc. are for the biological father, the social father/mother or whether this is unknown	1 - Biological father 2 - Social father 3 - social mother 4 - Unknown	4.0 - 100%	4.0 - 100%	4.0 - 100%	4.0 - 100%	4.0 - 100%	4.0 - 100%	4.0 - 100%
occup_f1_fath2	Variables indicating whether the occupational statuses recorded in occup_f2_0, occup_f2_1, occup_f2_2 etc. are for the biological father, the social father/mother or whether this is unknown	1 - Biological father 2 - Social father 3 - social mother 4 - Unknown	4.0 - 100%	4.0 - 100%	4.0 - 100%	4.0 - 100%	4.0 - 100%	4.0 - 100%	4.0 - 100%
occup_f2_fath1	Variables indicating whether the occupational statuses recorded in occup_f2_0, occup_f2_1, occup_f2_2 etc. are for the biological father, the social father/mother or whether this is unknown	1 - Biological father 2 - Social father 3 - social mother 4 - Unknown	4.0 - 100%	4.0 - 100%	4.0 - 100%	4.0 - 100%	4.0 - 100%	4.0 - 100%	4.0 - 100%
occup_f2_fath2	Variables indicating whether the occupational statuses recorded in occup_f2_0, occup_f2_1, occup_f2_2 etc. are for the biological father, the social father/mother or whether this is unknown	1 - Biological father 2 - Social father 3 - social mother 4 - Unknown	4.0 - 100%	4.0 - 100%	4.0 - 100%	4.0 - 100%	4.0 - 100%	4.0 - 100%	4.0 - 100%
occupcode_f1_1	Occupation of the father classified according to ISCO-88 1-digit codes. If more than one occupation is recorded within the defined time frame use the highest reported level. Highest reported level when the child was aged between ≥1 and <2 years	1 - Legislators, senior officials, managers 2 - Professionals 3 - Technicians and associate professionals 4 - Clerks 5 - Service workers, and shop and market sales workers 6 - Skilled agricultural, and fishery workers 7 - Craft and related trades workers 8 - Plant and machine operators, and assemblers 9 - Elementary occupations 0 - Armed forces occupations	0.0 - 2% 1.0 - 15% 2.0 - 23% 3.0 - 7% 4.0 - 5% 5.0 - 6% 6.0 - 1% 7.0 - 23% 8.0 - 8% 9.0 - 10%	0.0 - 1% 1.0 - 15% 2.0 - 24% 3.0 - 7% 4.0 - 5% 5.0 - 6% 6.0 - 1% 7.0 - 25% 8.0 - 7% 9.0 - 10%	0.0 - 1% 1.0 - 15% 2.0 - 24% 3.0 - 7% 4.0 - 5% 5.0 - 6% 6.0 - 1% 7.0 - 23% 8.0 - 8% 9.0 - 11%	0.0 - 2% 1.0 - 15% 2.0 - 27% 3.0 - 6% 4.0 - 4% 5.0 - 6% 6.0 - 1% 7.0 - 22% 8.0 - 7% 9.0 - 11%	0.0 - 1% 1.0 - 14% 2.0 - 27% 3.0 - 6% 4.0 - 5% 5.0 - 6% 6.0 - 1% 7.0 - 23% 8.0 - 7% 9.0 - 10%	0.0 - 1% 1.0 - 14% 2.0 - 29% 3.0 - 5% 4.0 - 4% 5.0 - 6% 6.0 - 1% 7.0 - 22% 8.0 - 7% 9.0 - 10%	0.0 - 1% 1.0 - 15% 2.0 - 27% 3.0 - 7% 4.0 - 5% 5.0 - 6% 6.0 - 1% 7.0 - 23% 8.0 - 6% 9.0 - 9%
occupcode_f1_2	Occupation of the father classified according to ISCO-88 1-digit codes. If more than one occupation is recorded within the defined time frame use the highest reported level. Highest reported level when the child was aged between ≥2 and <3 years	1 - Legislators, senior officials, managers 2 - Professionals 3 - Technicians and associate professionals 4 - Clerks 5 - Service workers, and shop and market sales workers 6 - Skilled agricultural, and fishery workers 7 - Craft and related trades workers 8 - Plant and machine operators, and assemblers 9 - Elementary occupations 0 - Armed forces occupations	0.0 - 2% 1.0 - 14% 2.0 - 24% 3.0 - 7% 4.0 - 5% 5.0 - 4% 6.0 - 1% 7.0 - 23% 8.0 - 8% 9.0 - 13%	0.0 - 2% 1.0 - 14% 2.0 - 24% 3.0 - 6% 4.0 - 6% 5.0 - 5% 6.0 - 1% 7.0 - 23% 8.0 - 7% 9.0 - 12%	0.0 - 2% 1.0 - 14% 2.0 - 24% 3.0 - 6% 4.0 - 6% 5.0 - 5% 6.0 - 1% 7.0 - 23% 8.0 - 8% 9.0 - 12%	0.0 - 2% 1.0 - 14% 2.0 - 27% 3.0 - 7% 4.0 - 5% 5.0 - 5% 6.0 - 1% 7.0 - 21% 8.0 - 7% 9.0 - 12%	0.0 - 2% 1.0 - 14% 2.0 - 26% 3.0 - 6% 4.0 - 5% 5.0 - 5% 6.0 - 1% 7.0 - 22% 8.0 - 8% 9.0 - 11%	0.0 - 1% 1.0 - 14% 2.0 - 31% 3.0 - 4% 4.0 - 5% 5.0 - 5% 6.0 - 1% 7.0 - 21% 8.0 - 8% 9.0 - 10%	0.0 - 2% 1.0 - 16% 2.0 - 27% 3.0 - 6% 4.0 - 6% 5.0 - 4% 6.0 - 1% 7.0 - 22% 8.0 - 7% 9.0 - 10%
occupcode_f1_fath1	Variables indicating whether the occupational statuses recorded in occupcode_f1_0, occupcode_f1_1, occupcode_f1_2 etc. are for the biological father, the social father/mother or whether this is unknown	1 - Biological father 2 - Social father 3 - social mother 4 - Unknown	4.0 - 100%	4.0 - 100%	4.0 - 100%	4.0 - 100%	4.0 - 100%	4.0 - 100%	4.0 - 100%
occupcode_f1_fath2	Variables indicating whether the occupational statuses recorded in occupcode_f2_0, occupcode_f2_1, occupcode_f2_2 etc. are for the biological father, the social father/mother or whether this is unknown	1 - Biological father 2 - Social father 3 - social mother 4 - Unknown	4.0 - 100%	4.0 - 100%	4.0 - 100%	4.0 - 100%	4.0 - 100%	4.0 - 100%	4.0 - 100%
edu_f1_0	Primary father figure's level of education based on the highest on-going or completed education when the child aged between >0 year and <1 year	1 - High (Short cycle tertiary, Bachelor, Masters, Doctoral or equivalent) 2 - Medium (Upper secondary, Post-secondary non-tertiary) 3 - Low (No education; early childhood; pre-premary; primary; lower secondary or second stage of basic education)	1.0 - 51% 2.0 - 18% 3.0 - 31%	1.0 - 52% 2.0 - 18% 3.0 - 30%	1.0 - 50% 2.0 - 18% 3.0 - 32%	1.0 - 52% 2.0 - 18% 3.0 - 30%	1.0 - 53% 2.0 - 19% 3.0 - 27%	1.0 - 54% 2.0 - 21% 3.0 - 25%	1.0 - 55% 2.0 - 19% 3.0 - 26%
edu_f1_fath0	Variables indicating whether the education levels recorded in edu_f1_0, edu_f1_1, edu_f1_2 etc. are for the biological father, the social father/mother or whether this is unknown	1 - Biological father 2 - Social father 3 - social mother 4 - Unknown	4.0 - 100%	4.0 - 100%	4.0 - 100%	4.0 - 100%	4.0 - 100%	4.0 - 100%	4.0 - 100%
cob_p	Paternal country of birth	1 - Born in country of cohort 2 - Born in EU country (outside cohort of country) 3 - Born in other country	0.0 - 59% 1.0 - 30% 2.0 - 11%	0.0 - 59% 1.0 - 29% 2.0 - 12%	0.0 - 59% 1.0 - 29% 2.0 - 12%	0.0 - 57% 1.0 - 31% 2.0 - 13%	0.0 - 58% 1.0 - 29% 2.0 - 13%	0.0 - 57% 1.0 - 30% 2.0 - 14%	0.0 - 57% 1.0 - 28% 2.0 - 15%
cob_p_fath	Variable indicating whether country of birth recorded in variable cob_p_fath is for the biological father, the social father/mother or whether this is unknown	1 - Biological father 2 - Social father 3 - social mother 4 - Unknown	4.0 - 100%	4.0 - 100%	4.0 - 100%	4.0 - 100%	4.0 - 100%	4.0 - 100%	4.0 - 100%
ethn3_p	Father's (ethnic) background based on country of origin (of father's parents)	1 - Western 2 - Non-western 3 - Mixed	1.0 - 98% 2.0 - 2%	1.0 - 98% 2.0 - 2%	1.0 - 98% 2.0 - 2%	1.0 - 98% 2.0 - 2%	1.0 - 98% 2.0 - 2%	1.0 - 98% 2.0 - 2%	1.0 - 98% 2.0 - 2%
ethn_p_fath	Variable indicating whether the ethnicities recorded in variables ethn1_p, ethn2_p, ethn3_p are for the biological father, the social father/mother or whether this is unknown	1 - Biological father 2 - Social father 3 - social mother 4 - Unknown	4.0 - 100%	4.0 - 100%	4.0 - 100%	4.0 - 100%	4.0 - 100%	4.0 - 100%	4.0 - 100%
agebirth_p_y	The father's age in years	n	31.27(6.65), (15.00, 59.00)	31.35(6.62), (15.00, 59.00)	31.28(6.76), (15.00, 59.00)	31.61(6.90), (15.00, 59.00)	31.47(6.74), (15.00, 59.00)	31.89(6.66), (18.00, 58.00)	31.76(6.73), (17.00, 58.00)
agebirth_p_fath	Variable indicating whether the age recorded in variables agebirth_p_y and agebirth_p_d is for the biological father, the social father/mother or whether this is unknown	1 - Biological father 2 - Social father 3 - social mother 4 - Unknown	4.0 - 100%	4.0 - 100%	4.0 - 100%	4.0 - 100%	4.0 - 100%	4.0 - 100%	4.0 - 100%
death_p	Death of the father	0 - No 1 - Yes	0.0 - 98% 1.0 - 2%	0.0 - 98% 1.0 - 2%	0.0 - 98% 1.0 - 2%	0.0 - 99% 1.0 - 1%	0.0 - 98% 1.0 - 2%	0.0 - 99% 1.0 - 1%	0.0 - 98% 1.0 - 2%
death_p_fath	Variable indicating whether the paternal death recorded in variable death_p, is the death of the biological father, a social father/mother or whether this is unknown	1 - Biological father 2 - Social father 3 - social mother 4 - Unknown	4.0 - 100%	4.0 - 100%	4.0 - 100%	4.0 - 100%	4.0 - 100%	4.0 - 100%	4.0 - 100%
weight_f1	Primary/main father figure´s weight reported in first paternal questionnaire	n	77.83(11.32), (48.00, 125.00)	77.84(11.26), (48.00, 125.00)	78.15(11.55), (48.00, 125.00)	77.87(11.13), (48.00, 125.00)	77.53(11.30), (48.00, 125.00)	77.66(11.13), (48.00, 125.00)	77.36(10.68), (48.00, 110.00)
weight_mes_f1	Reported vs. measured weight	0 - self-reported 1 - reported by others 2 - measured	0.0 - 100%	0.0 - 100%	0.0 - 100%	0.0 - 100%	0.0 - 100%	0.0 - 100%	0.0 - 100%
weight_f1_fath	Variable indicating whether the weight recorded in weight_f1 is for the biological father, the social father, or whether this is unknown	1 - Biological father 2 - Social father 3 - social mother 4 - Unknown	4.0 - 100%	4.0 - 100%	4.0 - 100%	4.0 - 100%	4.0 - 100%	4.0 - 100%	4.0 - 100%
height_f1	Primary/main father figure's height reported in first paternal questionnaire	n	178.15(7.02), (152.00, 203.00)	178.07(7.05), (152.00, 203.00)	178.27(7.10), (152.00, 203.00)	178.21(6.84), (152.00, 203.00)	178.06(6.87), (152.00, 203.00)	177.89(7.01), (152.00, 203.00)	178.10(6.98), (152.00, 203.00)
height_mes_f1	Reported vs. measured height	0 - self-reported 1 - reported by others 2 - measured	0.0 - 100%	0.0 - 100%	0.0 - 100%	0.0 - 100%	0.0 - 100%	0.0 - 100%	0.0 - 100%
height_f1_fath	Variable indicating whether the height recorded in height_f1 is for the biological father, the social father, or whether this is unknown	1 - Biological father 2 - Social father 3 - social mother 4 - Unknown	4.0 - 100%	4.0 - 100%	4.0 - 100%	4.0 - 100%	4.0 - 100%	4.0 - 100%	4.0 - 100%
asthma_bf	Paternal history of asthma (biological father)	0 - No 1 - Yes	0.0 - 96% 1.0 - 4%	0.0 - 96% 1.0 - 4%	0.0 - 96% 1.0 - 4%	0.0 - 96% 1.0 - 4%	0.0 - 96% 1.0 - 4%	0.0 - 96% 1.0 - 4%	0.0 - 97% 1.0 - 3%
smk_fath	Variable indicating whether paternal smoking during pregnancy variables (smk_p and smk_cig_p) are for the biological father, the social father or whether this is unknown	1 - Biological father 2 - Social father 3 - social mother 4 - Unknown	4.0 - 100%	4.0 - 100%	4.0 - 100%	4.0 - 100%	4.0 - 100%	4.0 - 100%	4.0 - 100%
birth_month	Birth month	n	6.29(3.73), (1.00, 12.00)	6.31(3.73), (1.00, 12.00)	6.33(3.73), (1.00, 12.00)	6.27(3.69), (1.00, 12.00)	6.27(3.70), (1.00, 12.00)	6.38(3.68), (1.00, 12.00)	6.36(3.65), (1.00, 12.00)
birth_year	Birth year	n	1990.53(0.75), (1989.00, 1992.00)	1990.53(0.74), (1989.00, 1992.00)	1990.50(0.75), (1989.00, 1992.00)	1990.55(0.76), (1989.00, 1992.00)	1990.56(0.74), (1989.00, 1992.00)	1990.56(0.74), (1989.00, 1992.00)	1990.54(0.74), (1989.00, 1992.00)
apgar	Apgar score	n	9.02(0.74), (3.00, 10.00)	9.03(0.71), (4.00, 10.00)	9.03(0.71), (3.00, 10.00)	9.03(0.71), (4.00, 10.00)	9.03(0.72), (4.00, 10.00)	9.04(0.72), (4.00, 10.00)	9.02(0.74), (4.00, 10.00)
neo_unit	Neonatal unit admission	0 - No 1 - Yes	0.0 - 96% 1.0 - 4%	0.0 - 96% 1.0 - 4%	0.0 - 96% 1.0 - 4%	0.0 - 96% 1.0 - 4%	0.0 - 96% 1.0 - 4%	0.0 - 97% 1.0 - 3%	0.0 - 96% 1.0 - 4%
sex	Sex	1 - Male 2 - Female	1.0 - 52% 2.0 - 48%	1.0 - 53% 2.0 - 47%	1.0 - 53% 2.0 - 47%	1.0 - 52% 2.0 - 48%	1.0 - 53% 2.0 - 47%	1.0 - 53% 2.0 - 47%	1.0 - 51% 2.0 - 49%
plurality	Plurality	n	1.00(0.00), (1.00, 1.00)	1.00(0.00), (1.00, 1.00)	1.00(0.00), (1.00, 1.00)	1.00(0.00), (1.00, 1.00)	1.00(0.00), (1.00, 1.00)	1.00(0.00), (1.00, 1.00)	1.00(0.00), (1.00, 1.00)
ga_us	Gestational age determined by ultrasound in days	n	276.13(12.89), (194.00, 301.00)	276.08(13.16), (165.00, 301.00)	275.88(13.35), (165.00, 301.00)	276.17(12.26), (198.00, 301.00)	276.24(12.44), (198.00, 301.00)	276.58(12.19), (198.00, 301.00)	276.29(12.75), (198.00, 301.00)
ga_bj	Best clinical judgement decided by cohorts estimating the most accurately measure of GA obtained within the cohort	n	274.48(16.24), (28.00, 301.00)	274.41(16.57), (28.00, 301.00)	274.27(16.77), (28.00, 294.00)	274.71(15.01), (28.00, 294.00)	274.82(15.17), (28.00, 294.00)	274.92(15.84), (28.00, 294.00)	274.78(15.97), (28.00, 294.00)
birth_head_circum	Birth head circumference (cm)	n	34.57(1.69), (24.00, 39.00)	34.57(1.71), (22.60, 39.00)	34.56(1.74), (22.60, 39.00)	34.57(1.68), (25.00, 39.00)	34.60(1.64), (25.00, 39.00)	34.65(1.63), (25.00, 39.00)	34.67(1.64), (25.00, 39.00)
weight_who_ga	Weight of the child for gestational age at birth, based on WHO reference growth curves, categorised into small for gestational age (SGA), appropriate for gestational age (AGA) and large for gestational age (LGA)	1 - SGA 2 - AGA 3 - LGA	1.0 - 5% 2.0 - 87% 3.0 - 8%	1.0 - 5% 2.0 - 87% 3.0 - 8%	1.0 - 5% 2.0 - 86% 3.0 - 9%	1.0 - 6% 2.0 - 85% 3.0 - 8%	1.0 - 5% 2.0 - 86% 3.0 - 8%	1.0 - 5% 2.0 - 87% 3.0 - 8%	1.0 - 5% 2.0 - 86% 3.0 - 9%
plac_weight	Placenta weight (gm)	n	601.54(126.02), (220.00, 1110.00)	602.19(127.36), (220.00, 1180.00)	602.90(127.43), (220.00, 1180.00)	598.72(127.06), (230.00, 1110.00)	604.39(129.52), (230.00, 1180.00)	605.58(131.45), (230.00, 1180.00)	604.98(129.44), (230.00, 1180.00)
con_anomalies	Congenital anomalies	0 - No 1 - Yes	0.0 - 94% 1.0 - 6%	0.0 - 94% 1.0 - 6%	0.0 - 95% 1.0 - 5%	0.0 - 95% 1.0 - 5%	0.0 - 94% 1.0 - 6%	0.0 - 94% 1.0 - 6%	0.0 - 95% 1.0 - 5%
major_con_anomalies	Major congenital anomalies	0 - No 1 - Yes	0.0 - 100%	0.0 - 100%	0.0 - 100%	0.0 - 100%	0.0 - 100%	0.0 - 100%	0.0 - 100%
sibling_pos	Previous live births from the mother regardless of whether they are living in the index child's household or not, including the index child.	1 - 1 2 - 2 3 - 3 4 - 4 5 - >=5	1.0 - 46% 2.0 - 30% 3.0 - 16% 4.0 - 6% 5.0 - 2%	1.0 - 45% 2.0 - 31% 3.0 - 16% 4.0 - 7% 5.0 - 2%	1.0 - 46% 2.0 - 30% 3.0 - 16% 4.0 - 6% 5.0 - 2%	1.0 - 48% 2.0 - 29% 3.0 - 16% 4.0 - 6% 5.0 - 2%	1.0 - 47% 2.0 - 30% 3.0 - 15% 4.0 - 6% 5.0 - 2%	1.0 - 45% 2.0 - 30% 3.0 - 16% 4.0 - 7% 5.0 - 2%	1.0 - 43% 2.0 - 31% 3.0 - 17% 4.0 - 7% 5.0 - 2%
death_child	Death of the child	0 - No 1 - Yes	0.0 - 100%	0.0 - 100%	0.0 - 100%	0.0 - 100%	0.0 - 100%	0.0 - 100%	0.0 - 100%
height_age0	Exact age of the child (in days) when child's height was recorded for height_0	n	0.00(0.00), (0.00, 0.00)	0.00(0.00), (0.00, 0.00)	0.00(0.00), (0.00, 0.00)	0.00(0.00), (0.00, 0.00)	0.00(0.00), (0.00, 0.00)	0.00(0.00), (0.00, 0.00)	0.00(0.00), (0.00, 0.00)
breastfed_excl	Total duration of exclusive breastfeeding (in the index child), in months	n	3.79(2.23), (0.00, 6.00)	3.79(2.24), (0.00, 6.00)	3.82(2.23), (0.00, 6.00)	3.95(2.19), (0.00, 6.00)	3.90(2.21), (0.00, 6.00)	4.08(2.16), (0.00, 6.00)	4.05(2.13), (0.00, 6.00)
breastfed_any	Total duration of any breastfeeding (in the index child), in months	n	6.74(4.42), (0.00, 12.00)	6.77(4.44), (0.00, 12.00)	6.84(4.40), (0.00, 12.00)	7.10(4.33), (0.00, 12.00)	6.99(4.39), (0.00, 12.00)	7.43(4.28), (0.00, 12.00)	7.26(4.27), (0.00, 12.00)
breastfed_ever	Ever breastfed	0 - never breastfed 1 - ever breastfed	0.0 - 8% 1.0 - 92%	0.0 - 8% 1.0 - 92%	0.0 - 8% 1.0 - 92%	0.0 - 7% 1.0 - 93%	0.0 - 7% 1.0 - 93%	0.0 - 6% 1.0 - 94%	0.0 - 5% 1.0 - 95%
smk_exp1	exposure to passive smoke from 1st birthday up to 2nd birthday (age range ≥1 to <2 years)	0 - No 1 - Yes	0.0 - 72% 1.0 - 28%	0.0 - 73% 1.0 - 27%	0.0 - 74% 1.0 - 26%	0.0 - 75% 1.0 - 25%	0.0 - 75% 1.0 - 25%	0.0 - 77% 1.0 - 23%	0.0 - 76% 1.0 - 24%
smk_exp2	exposure to passive smoke from 1st birthday up to 2nd birthday (age range ≥2 to <3 years)	0 - No 1 - Yes	0.0 - 74% 1.0 - 26%	0.0 - 74% 1.0 - 26%	0.0 - 75% 1.0 - 25%	0.0 - 78% 1.0 - 22%	0.0 - 77% 1.0 - 23%	0.0 - 78% 1.0 - 22%	0.0 - 78% 1.0 - 22%
hhincome_0	Total yearly income of the household categorised into quartiles of low, medium-low, medium-high and high income levels based on the national yearly household income distribution. (child aged between >0 and <1 year)	1 - 4th quartile (highest) 2 - 3rd quartile 3 - 2nd quartile 4 - 1st quartile	1.0 - 40% 2.0 - 27% 3.0 - 21% 4.0 - 12%	1.0 - 41% 2.0 - 27% 3.0 - 21% 4.0 - 11%	1.0 - 40% 2.0 - 27% 3.0 - 22% 4.0 - 11%	1.0 - 43% 2.0 - 25% 3.0 - 21% 4.0 - 11%	1.0 - 42% 2.0 - 27% 3.0 - 20% 4.0 - 11%	1.0 - 44% 2.0 - 26% 3.0 - 19% 4.0 - 11%	1.0 - 42% 2.0 - 28% 3.0 - 20% 4.0 - 10%
hhincome_1	Total yearly income of the household categorised into quartiles of low, medium-low, medium-high and high income levels based on the national yearly household income distribution. (child aged between >1 and <2 year)	1 - 4th quartile (highest) 2 - 3rd quartile 3 - 2nd quartile 4 - 1st quartile	1.0 - 34% 2.0 - 32% 3.0 - 26% 4.0 - 8%	1.0 - 35% 2.0 - 32% 3.0 - 26% 4.0 - 7%	1.0 - 34% 2.0 - 32% 3.0 - 26% 4.0 - 8%	1.0 - 36% 2.0 - 30% 3.0 - 26% 4.0 - 8%	1.0 - 36% 2.0 - 31% 3.0 - 26% 4.0 - 7%	1.0 - 39% 2.0 - 30% 3.0 - 24% 4.0 - 7%	1.0 - 38% 2.0 - 33% 3.0 - 23% 4.0 - 6%
hhincome_2	Total yearly income of the household categorised into quartiles of low, medium-low, medium-high and high income levels based on the national yearly household income distribution. (child aged between >2 and <3 year)	1 - 4th quartile (highest) 2 - 3rd quartile 3 - 2nd quartile 4 - 1st quartile	1.0 - 31% 2.0 - 30% 3.0 - 28% 4.0 - 11%	1.0 - 31% 2.0 - 30% 3.0 - 28% 4.0 - 11%	1.0 - 31% 2.0 - 30% 3.0 - 27% 4.0 - 12%	1.0 - 33% 2.0 - 29% 3.0 - 27% 4.0 - 11%	1.0 - 32% 2.0 - 31% 3.0 - 27% 4.0 - 11%	1.0 - 35% 2.0 - 29% 3.0 - 27% 4.0 - 9%	1.0 - 36% 2.0 - 30% 3.0 - 26% 4.0 - 8%
fam_splitup0	Was the child exposed to a split up during the 1st year of life (age range ≥0 to <1 year)	0 - No split up 1 - Split up	0.0 - 98% 1.0 - 2%	0.0 - 98% 1.0 - 2%	0.0 - 98% 1.0 - 2%	0.0 - 98% 1.0 - 2%	0.0 - 98% 1.0 - 2%	0.0 - 98% 1.0 - 2%	0.0 - 98% 1.0 - 2%
fam_splitup1	Was the child exposed to a split up during the 2nd year of life (age range ≥1 to <2 year)	0 - No split up 1 - Split up	0.0 - 92% 1.0 - 8%	0.0 - 92% 1.0 - 8%	0.0 - 92% 1.0 - 8%	0.0 - 93% 1.0 - 7%	0.0 - 93% 1.0 - 7%	0.0 - 94% 1.0 - 6%	0.0 - 95% 1.0 - 5%
fam_splitup2	Was the child exposed to a split up during the 2st year of life (age range ≥1 to <2 year),	0 - No split up 1 - Split up	0.0 - 93% 1.0 - 7%	0.0 - 94% 1.0 - 6%	0.0 - 93% 1.0 - 7%	0.0 - 94% 1.0 - 6%	0.0 - 95% 1.0 - 5%	0.0 - 95% 1.0 - 5%	0.0 - 95% 1.0 - 5%
famsize_child0	Family size	n	1.82(0.97), (1.00, 9.00)	1.84(0.98), (1.00, 9.00)	1.81(0.96), (1.00, 9.00)	1.78(0.93), (1.00, 6.00)	1.80(0.97), (1.00, 9.00)	1.84(1.01), (1.00, 9.00)	1.87(1.00), (1.00, 9.00)
cats_preg	Have cat as pet during pregnancy	0 - No 1 - Yes	0.0 - 65% 1.0 - 35%	0.0 - 64% 1.0 - 36%	0.0 - 65% 1.0 - 35%	0.0 - 64% 1.0 - 36%	0.0 - 65% 1.0 - 35%	0.0 - 64% 1.0 - 36%	0.0 - 66% 1.0 - 34%
cats_quant_preg	Cats quantity during pregnancy	n	0.51(0.92), (0.00, 8.00)	0.52(0.92), (0.00, 8.00)	0.51(0.91), (0.00, 8.00)	0.52(0.91), (0.00, 8.00)	0.51(0.91), (0.00, 8.00)	0.51(0.91), (0.00, 8.00)	0.49(0.89), (0.00, 8.00)
dogs_preg	Have dog as pet during pregnancy	0 - No 1 - Yes	0.0 - 65% 1.0 - 35%	0.0 - 65% 1.0 - 35%	0.0 - 65% 1.0 - 35%	0.0 - 66% 1.0 - 34%	0.0 - 67% 1.0 - 33%	0.0 - 68% 1.0 - 32%	0.0 - 65% 1.0 - 35%
dogs_quant_preg	Dogs quantity during pregnancy	n	0.47(0.77), (0.00, 8.00)	0.47(0.77), (0.00, 8.00)	0.46(0.78), (0.00, 8.00)	0.46(0.78), (0.00, 8.00)	0.44(0.74), (0.00, 8.00)	0.43(0.76), (0.00, 8.00)	0.44(0.70), (0.00, 5.00)
cats_quant_2	Cats quantity at 2 years old	n	0.44(0.93), (0.00, 16.00)	0.45(0.94), (0.00, 16.00)	0.45(0.95), (0.00, 16.00)	0.45(0.98), (0.00, 16.00)	0.46(0.99), (0.00, 16.00)	0.48(1.07), (0.00, 16.00)	0.42(0.81), (0.00, 5.00)
dogs_2	Have dog as pet at 2 years old	0 - No 1 - Yes	0.0 - 71% 1.0 - 29%	0.0 - 70% 1.0 - 30%	0.0 - 71% 1.0 - 29%	0.0 - 71% 1.0 - 29%	0.0 - 72% 1.0 - 28%	0.0 - 71% 1.0 - 29%	0.0 - 72% 1.0 - 28%
cats_2	Have cat as pet at 2 years old	0 - No 1 - Yes	0.0 - 70% 1.0 - 30%	0.0 - 70% 1.0 - 30%	0.0 - 69% 1.0 - 31%	0.0 - 71% 1.0 - 29%	0.0 - 69% 1.0 - 31%	0.0 - 69% 1.0 - 31%	0.0 - 72% 1.0 - 28%
solid_food	Age of the child when solid food was introduced, in month	n	4.22(1.17), (0.00, 6.00)	4.23(1.18), (0.00, 6.00)	4.23(1.17), (0.00, 6.00)	4.24(1.16), (0.00, 6.00)	4.24(1.15), (0.00, 6.00)	4.30(1.12), (0.00, 6.00)	4.25(1.13), (0.00, 6.00)
parity_m	Parity	n	0.87(1.00), (0.00, 4.00)	0.90(1.01), (0.00, 4.00)	0.86(1.00), (0.00, 4.00)	0.85(1.00), (0.00, 4.00)	0.86(1.01), (0.00, 4.00)	0.90(1.01), (0.00, 4.00)	0.94(1.03), (0.00, 4.00)
prepreg_weight	Pre-pregnancy weight (kg)	n	60.33(11.63), (35.00, 129.00)	60.40(11.67), (35.00, 129.00)	60.54(11.64), (35.00, 129.00)	60.07(11.54), (35.00, 129.00)	60.22(11.66), (35.00, 129.00)	60.31(11.60), (35.00, 125.00)	59.80(11.09), (35.00, 129.00)
prepreg_weight_mes	Reported vs. measured pre-pregnancy weight	0 - self-reported 1 - measured	0.0 - 100%	0.0 - 100%	0.0 - 100%	0.0 - 100%	0.0 - 100%	0.0 - 100%	0.0 - 100%
prepreg_smk	Smoking before pregnancy. At any time pre-partum	0 - No 1 - Yes	0.0 - 45% 1.0 - 55%	0.0 - 46% 1.0 - 54%	0.0 - 45% 1.0 - 55%	0.0 - 47% 1.0 - 53%	0.0 - 47% 1.0 - 53%	0.0 - 50% 1.0 - 50%	0.0 - 47% 1.0 - 53%
prepreg_cig	Cigarettes per a day before pregnancy At any time pre-partum	n	0.87(0.87), (0.00, 2.00)	0.86(0.87), (0.00, 2.00)	0.87(0.87), (0.00, 2.00)	0.84(0.87), (0.00, 2.00)	0.83(0.87), (0.00, 2.00)	0.79(0.86), (0.00, 2.00)	0.82(0.86), (0.00, 2.00)
preg_smk	Smoke during pregnancy	0 - No 1 - Yes	0.0 - 77% 1.0 - 23%	0.0 - 78% 1.0 - 22%	0.0 - 77% 1.0 - 23%	0.0 - 80% 1.0 - 20%	0.0 - 80% 1.0 - 20%	0.0 - 82% 1.0 - 18%	0.0 - 81% 1.0 - 19%
preg_cig	Average number of cigarettes smoked per day during pregnancy	n	0.30(0.60), (0.00, 2.00)	0.29(0.59), (0.00, 2.00)	0.30(0.59), (0.00, 2.00)	0.26(0.56), (0.00, 2.00)	0.27(0.58), (0.00, 2.00)	0.24(0.56), (0.00, 2.00)	0.25(0.55), (0.00, 2.00)
smk_t3	Smoke during the third trimester	0 - No 1 - Yes	0.0 - 81% 1.0 - 19%	0.0 - 82% 1.0 - 18%	0.0 - 82% 1.0 - 18%	0.0 - 84% 1.0 - 16%	0.0 - 84% 1.0 - 16%	0.0 - 86% 1.0 - 14%	0.0 - 85% 1.0 - 15%
region_fa	Father's region of birth	0 - Host country-born 1 - Western EU/EEA 2 - Eastern EU 3 - Other Europe & Central Asia 4 - East Asia & Pacific 5 - South Asia 6 - Middle East & North Africa 7 - Sub-Saharan Africa 8 - Latin America & Caribbean 9 - North America	0.0 - 59% 1.0 - 28% 2.0 - 2% 4.0 - 6% 5.0 - 1% 6.0 - 0% 7.0 - 3% 8.0 - 0% 9.0 - 1%	0.0 - 59% 1.0 - 27% 2.0 - 2% 4.0 - 6% 5.0 - 1% 6.0 - 0% 7.0 - 3% 8.0 - 0% 9.0 - 1%	0.0 - 59% 1.0 - 27% 2.0 - 2% 4.0 - 7% 5.0 - 1% 6.0 - 0% 7.0 - 3% 8.0 - 1% 9.0 - 1%	0.0 - 57% 1.0 - 29% 2.0 - 2% 4.0 - 7% 5.0 - 1% 6.0 - 0% 7.0 - 3% 8.0 - 0% 9.0 - 1%	0.0 - 58% 1.0 - 27% 2.0 - 2% 4.0 - 7% 5.0 - 1% 6.0 - 0% 7.0 - 3% 8.0 - 0% 9.0 - 1%	0.0 - 57% 1.0 - 27% 2.0 - 2% 4.0 - 7% 5.0 - 1% 6.0 - 0% 7.0 - 3% 8.0 - 1% 9.0 - 1%	0.0 - 57% 1.0 - 26% 2.0 - 2% 4.0 - 9% 5.0 - 1% 6.0 - 0% 7.0 - 3% 8.0 - 1% 9.0 - 1%
miggen_child	migration generation	1 - cohort member is born abroad 2 -cohort member is born in the host country, both parents are born abroad 3 - cohort member born in the host country, father born in the host country, mother born abroad 4 - cohort member born in the host country, mother born in the host country, father born abroad 5 - cohort member is born in the host country; both parents born in the host country	2.0 - 23% 3.0 - 17% 4.0 - 18% 5.0 - 42%	2.0 - 23% 3.0 - 18% 4.0 - 18% 5.0 - 42%	2.0 - 23% 3.0 - 17% 4.0 - 18% 5.0 - 42%	2.0 - 24% 3.0 - 16% 4.0 - 20% 5.0 - 41%	2.0 - 23% 3.0 - 17% 4.0 - 19% 5.0 - 41%	2.0 - 24% 3.0 - 17% 4.0 - 19% 5.0 - 39%	2.0 - 24% 3.0 - 17% 4.0 - 19% 5.0 - 40%
region_mo	Mother's region of birth	0 - Host country-born 1 - Western EU/EEA 2 - Eastern EU 3 - Other Europe & Central Asia 4 - East Asia & Pacific 5 - South Asia 6 - Middle East & North Africa 7 - Sub-Saharan Africa 8 - Latin America & Caribbean 9 - North America	0.0 - 60% 1.0 - 26% 2.0 - 2% 4.0 - 7% 5.0 - 1% 6.0 - 0% 7.0 - 2% 8.0 - 0% 9.0 - 0%	0.0 - 60% 1.0 - 27% 2.0 - 2% 4.0 - 7% 5.0 - 1% 6.0 - 0% 7.0 - 2% 8.0 - 0% 9.0 - 0%	0.0 - 60% 1.0 - 26% 2.0 - 2% 4.0 - 8% 5.0 - 1% 6.0 - 0% 7.0 - 2% 8.0 - 0% 9.0 - 0%	0.0 - 61% 1.0 - 25% 2.0 - 2% 4.0 - 8% 5.0 - 1% 6.0 - 0% 7.0 - 3% 8.0 - 0% 9.0 - 0%	0.0 - 61% 1.0 - 26% 2.0 - 2% 4.0 - 7% 5.0 - 1% 6.0 - 0% 7.0 - 2% 8.0 - 0% 9.0 - 0%	0.0 - 59% 1.0 - 27% 2.0 - 2% 4.0 - 7% 5.0 - 2% 7.0 - 3% 8.0 - 0% 9.0 - 0%	0.0 - 59% 1.0 - 26% 2.0 - 2% 4.0 - 8% 5.0 - 1% 6.0 - 0% 7.0 - 3% 8.0 - 0% 9.0 - 0%
reledu_fa	Father's educational selectivity	n	73.19(19.47), (8.26, 98.61)	73.57(19.14), (8.26, 98.61)	73.15(19.43), (8.26, 98.61)	74.40(18.46), (10.08, 98.61)	75.05(18.51), (10.08, 98.61)	76.14(17.45), (10.08, 98.61)	75.68(18.16), (8.26, 98.61)
reledu_mo	Mother's educational selectivity	n	68.09(20.33), (10.51, 98.99)	68.32(20.29), (10.51, 98.99)	68.43(20.28), (10.51, 98.99)	69.11(19.92), (10.51, 98.99)	69.13(20.32), (10.51, 98.99)	70.06(19.92), (11.41, 98.99)	69.25(20.14), (10.51, 98.99)
smk_p	Father smoked during pregnancy	0 - No 1 - Yes	0.0 - 66% 1.0 - 34%	0.0 - 66% 1.0 - 34%	0.0 - 66% 1.0 - 34%	0.0 - 70% 1.0 - 30%	0.0 - 69% 1.0 - 31%	0.0 - 71% 1.0 - 29%	0.0 - 71% 1.0 - 29%
smk_cig_p	Average number of cigarettes father smoked per day during pregnancy	0 - None 1 - <10 per day 2 - >=10 per day	0.0 - 66% 1.0 - 10% 2.0 - 24%	0.0 - 66% 1.0 - 10% 2.0 - 23%	0.0 - 66% 1.0 - 10% 2.0 - 24%	0.0 - 70% 1.0 - 9% 2.0 - 21%	0.0 - 70% 1.0 - 9% 2.0 - 22%	0.0 - 71% 1.0 - 8% 2.0 - 20%	0.0 - 72% 1.0 - 8% 2.0 - 20%
childcare_intro	At what age he/she started in child care, in month	n	18.50(12.97), (0.00, 65.00)	18.42(13.11), (0.00, 65.00)	18.28(12.89), (0.00, 65.00)	17.69(12.69), (0.00, 65.00)	18.08(12.56), (0.00, 62.00)	17.69(12.47), (0.00, 54.00)	18.40(13.01), (0.00, 60.00)
childcare_2	child cared for by other care givers within 3rd year of life (age range ≥2 and <3 years)	0 - no childcare 1 - childcare	0.0 - 55% 1.0 - 45%	0.0 - 54% 1.0 - 46%	0.0 - 54% 1.0 - 46%	0.0 - 52% 1.0 - 48%	0.0 - 52% 1.0 - 48%	0.0 - 53% 1.0 - 47%	0.0 - 53% 1.0 - 47%
childcarerel_2	child cared for by friends, relatives etc. within 3rd year of life (age range ≥2 and <3 years)	0 - not cared for by friends, relatives etc. 1 - cared for by friends, relatives etc.	0.0 - 83% 1.0 - 17%	0.0 - 83% 1.0 - 17%	0.0 - 83% 1.0 - 17%	0.0 - 83% 1.0 - 17%	0.0 - 83% 1.0 - 17%	0.0 - 83% 1.0 - 17%	0.0 - 83% 1.0 - 17%
childcareprof_2	child cared for by a child care professional within 3rd year of life (age range ≥2 and <3 years)	0 - not cared for by a professional child minder 1 - cared for by a professional child minder	0.0 - 96% 1.0 - 4%	0.0 - 95% 1.0 - 5%	0.0 - 95% 1.0 - 5%	0.0 - 95% 1.0 - 5%	0.0 - 95% 1.0 - 5%	0.0 - 96% 1.0 - 4%	0.0 - 96% 1.0 - 4%
childcarecentre_1	day care attendance within the 2nd year of life (age range ≥1 and <2 year)	0 - not attending a day care centre 1 - attending a day care centre	0.0 - 88% 1.0 - 12%	0.0 - 88% 1.0 - 12%	0.0 - 88% 1.0 - 12%	0.0 - 88% 1.0 - 12%	0.0 - 87% 1.0 - 13%	0.0 - 86% 1.0 - 14%	0.0 - 87% 1.0 - 13%
childcarecentre_2	day care attendance within the 3rd year of life (age range ≥2 and <3 years)	0 - not attending a day care centre 1 - attending a day care centre	0.0 - 80% 1.0 - 20%	0.0 - 80% 1.0 - 20%	0.0 - 80% 1.0 - 20%	0.0 - 78% 1.0 - 22%	0.0 - 77% 1.0 - 23%	0.0 - 78% 1.0 - 22%	0.0 - 78% 1.0 - 22%
childcareprof_1	child cared for by a child care professional within 2nd year of life (age range ≥1 and <2 year)	0 - not cared for by a professional child minder 1 - cared for by a professional child minder	0.0 - 93% 1.0 - 7%	0.0 - 93% 1.0 - 7%	0.0 - 93% 1.0 - 7%	0.0 - 92% 1.0 - 8%	0.0 - 92% 1.0 - 8%	0.0 - 93% 1.0 - 7%	0.0 - 93% 1.0 - 7%
childcarerel_1	child cared for by friends, relatives etc. within 2nd year of life (age range ≥1 and <2 years)	0 - not cared for by friends, relatives etc. 1 - cared for by friends, relatives etc.	0.0 - 80% 1.0 - 20%	0.0 - 80% 1.0 - 20%	0.0 - 80% 1.0 - 20%	0.0 - 80% 1.0 - 20%	0.0 - 80% 1.0 - 20%	0.0 - 81% 1.0 - 19%	0.0 - 82% 1.0 - 18%
childcare_1	child cared for by other care givers within 2nd year of life (age range ≥1 and <2 years)	0 - no childcare 1 - childcare	0.0 - 59% 1.0 - 41%	0.0 - 58% 1.0 - 42%	0.0 - 59% 1.0 - 41%	0.0 - 57% 1.0 - 43%	0.0 - 57% 1.0 - 43%	0.0 - 57% 1.0 - 43%	0.0 - 59% 1.0 - 41%
alc_t2	Any alcohol intake in second trimester	0 - No 1 - Yes	0.0 - 49% 1.0 - 51%	0.0 - 50% 1.0 - 50%	0.0 - 50% 1.0 - 50%	0.0 - 49% 1.0 - 51%	0.0 - 48% 1.0 - 52%	0.0 - 48% 1.0 - 52%	0.0 - 49% 1.0 - 51%
alc_t3	Any alcohol intake in third trimester	0 - No 1 - Yes	0.0 - 57% 1.0 - 43%	0.0 - 57% 1.0 - 43%	0.0 - 57% 1.0 - 43%	0.0 - 56% 1.0 - 44%	0.0 - 55% 1.0 - 45%	0.0 - 53% 1.0 - 47%	0.0 - 55% 1.0 - 45%
preg_alc	Maternal alcohol intake during pregnancy	0 - No 1 - Yes	0.0 - 40% 1.0 - 60%	0.0 - 41% 1.0 - 59%	0.0 - 40% 1.0 - 60%	0.0 - 39% 1.0 - 61%	0.0 - 38% 1.0 - 62%	0.0 - 38% 1.0 - 62%	0.0 - 39% 1.0 - 61%
preg_alc_unit	Average units of alcohol mother drank per week during pregnancy	0 - 0 (Never drinking alcohol) 1 - Light (< 3 units per week) 2 - Moderate (≥3 - <7 units per week) 3 - Moderate to heavy (≥7 - <14 units per week) 4 - Heavy (≥14 units per week)	0.0 - 46% 1.0 - 43% 2.0 - 8% 3.0 - 2% 4.0 - 1%	0.0 - 47% 1.0 - 43% 2.0 - 8% 3.0 - 2% 4.0 - 1%	0.0 - 46% 1.0 - 43% 2.0 - 8% 3.0 - 2% 4.0 - 1%	0.0 - 45% 1.0 - 45% 2.0 - 8% 3.0 - 2% 4.0 - 1%	0.0 - 44% 1.0 - 46% 2.0 - 8% 3.0 - 2% 4.0 - 1%	0.0 - 43% 1.0 - 47% 2.0 - 7% 3.0 - 2% 4.0 - 0%	0.0 - 45% 1.0 - 44% 2.0 - 8% 3.0 - 2% 4.0 - 1%
ethn3_m	Best estimate of mother's ethnic background based on ethn1_m or ethn2_m and cohort's own discretion	1 - Western 2 - Non-western 3 - Mixed	1.0 - 96% 2.0 - 4%	1.0 - 96% 2.0 - 4%	1.0 - 96% 2.0 - 4%	1.0 - 96% 2.0 - 4%	1.0 - 96% 2.0 - 4%	1.0 - 96% 2.0 - 4%	1.0 - 97% 2.0 - 3%
ivf	Did the mother become pregnant using IVF or ICSI	0 - No 1 - Yes	0.0 - 100% 1.0 - 0%	0.0 - 100% 1.0 - 0%	0.0 - 100% 1.0 - 0%	0.0 - 100% 1.0 - 0%	0.0 - 100% 1.0 - 0%	0.0 - 100% 1.0 - 0%	0.0 - 100% 1.0 - 0%
abroad_fa	Whether child's father was born abroad	0 - No 1 - Yes	0.0 - 59% 1.0 - 41%	0.0 - 59% 1.0 - 41%	0.0 - 59% 1.0 - 41%	0.0 - 57% 1.0 - 43%	0.0 - 58% 1.0 - 42%	0.0 - 57% 1.0 - 43%	0.0 - 57% 1.0 - 43%
abroad_mo	Whether child's mother was born abroad	0 - No 1 - Yes	0.0 - 60% 1.0 - 40%	0.0 - 59% 1.0 - 41%	0.0 - 60% 1.0 - 40%	0.0 - 60% 1.0 - 40%	0.0 - 60% 1.0 - 40%	0.0 - 59% 1.0 - 41%	0.0 - 59% 1.0 - 41%
abroad_child	Whether child cohort member was born abroad	0 - No 1 - Yes	0.0 - 100%	0.0 - 100%	0.0 - 100%	0.0 - 100%	0.0 - 100%	0.0 - 100%	0.0 - 100%
m_wt1	Maternal weight at approximately 16 weeks (kg)	n	65.34(12.43), (36.15, 149.20)	65.32(12.45), (36.15, 149.20)	65.51(12.50), (36.15, 149.20)	64.91(12.14), (36.15, 149.20)	65.15(12.46), (36.15, 149.20)	65.09(11.86), (41.90, 133.20)	64.61(11.48), (36.15, 133.20)
ga_wt1	Gestational age at time WT1 was recorded (weeks)	n	16.35(2.22), (7.00, 23.00)	16.33(2.20), (7.00, 23.00)	16.33(2.18), (7.00, 23.00)	16.39(2.25), (7.00, 23.00)	16.34(2.29), (7.00, 23.00)	16.29(2.29), (7.00, 22.00)	16.38(2.24), (9.00, 23.00)
ga_wt2	Gestational age at time WT2 was recorded (weeks)	n	34.16(1.37), (28.00, 41.00)	34.15(1.43), (22.00, 41.00)	34.13(1.44), (22.00, 41.00)	34.13(1.40), (26.00, 41.00)	34.20(1.39), (28.00, 41.00)	34.21(1.47), (28.00, 41.00)	34.20(1.50), (28.00, 41.00)
wtgain	weight gain in pregnancy	n	0.50(0.20), (-1.39, 1.24)	0.50(0.21), (-1.39, 1.24)	0.50(0.19), (-0.26, 1.18)	0.50(0.19), (-0.14, 1.24)	0.49(0.20), (-0.26, 1.24)	0.49(0.19), (-0.11, 1.24)	0.50(0.19), (-0.14, 1.24)
mht_wt	Height(cm) to weight(kg) ratio of the mother	n	2.80(0.43), (1.28, 4.38)	2.80(0.43), (1.28, 4.38)	2.79(0.43), (1.28, 4.38)	2.81(0.43), (1.28, 4.38)	2.80(0.43), (1.28, 4.38)	2.80(0.43), (1.28, 4.38)	2.82(0.42), (1.28, 4.38)
y1_a4	Year 1 Head circumference	n	47.53(1.41), (42.60, 53.40)	47.53(1.41), (42.60, 53.40)	47.51(1.40), (42.60, 53.40)	47.51(1.43), (42.60, 53.40)	47.54(1.42), (42.60, 53.40)	47.59(1.40), (42.60, 53.40)	47.59(1.43), (42.60, 53.40)
gest	Gestation	n	38.93(1.85), (27.00, 42.00)	38.92(1.89), (23.00, 42.00)	38.89(1.91), (23.00, 42.00)	38.94(1.76), (28.00, 42.00)	38.95(1.78), (28.00, 42.00)	39.02(1.73), (28.00, 42.00)	38.95(1.82), (28.00, 42.00)
y1_a5	Year 1 Chest circumference	n	48.13(2.31), (39.80, 59.00)	48.13(2.29), (39.80, 59.00)	48.11(2.31), (39.80, 59.00)	48.05(2.27), (39.80, 59.00)	48.09(2.29), (39.80, 59.00)	48.13(2.26), (41.10, 59.00)	48.11(2.35), (39.80, 59.00)
y1_a6	Year 1 Mid arm circumference	n	15.79(1.23), (11.00, 23.00)	15.77(1.23), (11.00, 23.00)	15.80(1.23), (11.00, 23.00)	15.74(1.20), (11.00, 23.00)	15.76(1.21), (11.00, 19.50)	15.77(1.20), (11.00, 19.30)	15.81(1.25), (11.00, 23.00)
y1_a7	Year 1 Triceps skinfold	n	8.26(1.71), (2.90, 14.40)	8.21(1.72), (2.90, 14.40)	8.31(1.72), (2.90, 14.40)	8.23(1.74), (2.90, 14.40)	8.23(1.69), (2.90, 14.40)	8.24(1.70), (2.90, 14.40)	8.27(1.72), (2.90, 14.40)
y1_a8	Year 1 Subscapular skinfold	n	6.70(1.41), (3.40, 12.00)	6.67(1.41), (3.40, 12.00)	6.69(1.41), (3.40, 12.00)	6.69(1.40), (3.40, 12.00)	6.69(1.39), (3.40, 12.00)	6.76(1.42), (3.70, 12.00)	6.73(1.42), (3.70, 12.00)
y1_a9	Year 1 Suprailiac skinfold	n	7.30(1.87), (3.20, 15.10)	7.28(1.88), (3.20, 15.10)	7.29(1.87), (3.20, 15.10)	7.27(1.87), (3.20, 15.10)	7.28(1.83), (3.20, 13.40)	7.28(1.82), (3.20, 13.00)	7.35(1.86), (3.20, 13.40)
y1_a10	Year 1 Abdominal skinfold	n	6.59(1.65), (3.00, 13.00)	6.55(1.65), (3.00, 13.00)	6.58(1.64), (3.00, 12.90)	6.53(1.59), (3.00, 12.90)	6.54(1.61), (3.00, 12.60)	6.55(1.57), (3.00, 12.20)	6.61(1.67), (3.00, 12.90)
y5_a3	Year 5 Sitting height	n	64.25(17.63), (7.50, 611.80)	64.26(17.95), (7.50, 611.80)	64.31(18.11), (7.50, 611.80)	64.39(19.77), (46.80, 611.80)	64.49(19.75), (49.50, 611.80)	63.79(2.81), (49.50, 85.50)	64.68(22.07), (53.00, 611.80)
y5_a4	Year 5 Head circumference	n	52.34(1.50), (47.70, 58.00)	52.34(1.50), (47.70, 58.00)	52.33(1.50), (47.70, 58.00)	52.34(1.54), (47.70, 58.00)	52.36(1.51), (47.70, 58.00)	52.43(1.51), (47.80, 58.00)	52.42(1.50), (47.70, 58.00)
y5_a5	Year 5 Chest circumference	n	58.35(3.82), (50.00, 78.90)	58.32(3.75), (50.10, 78.90)	58.33(3.70), (50.00, 78.90)	58.21(3.71), (50.00, 76.60)	58.21(3.73), (50.00, 78.90)	58.25(3.79), (50.00, 76.60)	58.33(3.95), (50.00, 78.90)
y5_a6	Year 5 Mid arm circumference	n	17.96(1.72), (12.90, 27.00)	17.94(1.72), (12.90, 27.00)	17.93(1.68), (12.90, 27.00)	17.90(1.67), (14.40, 27.00)	17.89(1.67), (13.50, 27.00)	17.87(1.68), (14.40, 27.00)	17.92(1.78), (13.50, 27.00)
y5_a7	Year 5 Triceps skinfold	n	10.16(2.82), (4.10, 24.50)	10.10(2.81), (4.10, 24.50)	10.06(2.76), (4.10, 24.50)	10.09(2.72), (4.10, 23.00)	10.05(2.75), (4.10, 24.50)	10.05(2.76), (4.50, 23.00)	10.10(2.88), (4.50, 24.50)
y5_a8	Year 5 Subscapular skinfold	n	6.06(2.35), (3.00, 22.00)	6.00(2.26), (3.00, 22.00)	6.01(2.27), (3.00, 22.00)	6.01(2.23), (3.00, 22.00)	5.95(2.16), (3.00, 22.00)	5.96(2.17), (3.00, 22.00)	6.00(2.40), (3.00, 22.00)
y5_a9	Year 5 Suprailiac skinfold	n	8.81(4.08), (3.50, 29.40)	8.74(4.07), (3.50, 29.40)	8.73(3.97), (3.60, 29.00)	8.70(4.05), (3.60, 29.00)	8.67(3.95), (3.60, 29.00)	8.68(4.03), (3.80, 29.00)	8.74(4.26), (3.60, 29.40)
y5_a10	Year 5 Abdominal skinfold	n	7.66(3.72), (3.00, 29.60)	7.59(3.69), (3.00, 29.60)	7.60(3.67), (3.00, 29.60)	7.53(3.61), (3.00, 28.30)	7.47(3.52), (3.00, 29.60)	7.46(3.53), (3.00, 26.80)	7.52(3.78), (3.00, 29.60)
y2_sm4	Year 2 No. cigs day you smoke	n	0.85(1.79), (0.00, 9.00)	0.81(1.76), (0.00, 9.00)	0.85(1.81), (0.00, 9.00)	0.75(1.70), (0.00, 9.00)	0.77(1.73), (0.00, 9.00)	0.71(1.71), (0.00, 9.00)	0.75(1.72), (0.00, 9.00)
y1_mon1	Year 1 Family income	0 - Less than $7,000 1 - $7,000 - $11,999 2 - $12,000 - $23,999 3 - $24,000 - $35,999 4 - More than $36,000 5 - Unknown 9 - Not stated	0.0 - 1% 1.0 - 6% 2.0 - 25% 3.0 - 31% 4.0 - 33% 5.0 - 2% 9.0 - 1%	0.0 - 1% 1.0 - 6% 2.0 - 25% 3.0 - 31% 4.0 - 34% 5.0 - 2% 9.0 - 1%	0.0 - 1% 1.0 - 7% 2.0 - 25% 3.0 - 31% 4.0 - 33% 5.0 - 2% 9.0 - 2%	0.0 - 1% 1.0 - 7% 2.0 - 25% 3.0 - 29% 4.0 - 35% 5.0 - 1% 9.0 - 1%	0.0 - 1% 1.0 - 6% 2.0 - 25% 3.0 - 30% 4.0 - 35% 5.0 - 1% 9.0 - 1%	0.0 - 1% 1.0 - 6% 2.0 - 23% 3.0 - 29% 4.0 - 38% 5.0 - 1% 9.0 - 1%	0.0 - 1% 1.0 - 5% 2.0 - 23% 3.0 - 32% 4.0 - 37% 5.0 - 1% 9.0 - 1%
b_chest	Birth Chest circumference (cm)	n	32.25(2.07), (19.90, 39.80)	32.28(2.07), (19.90, 39.80)	32.27(2.10), (19.90, 39.80)	32.20(2.05), (19.90, 39.80)	32.24(2.05), (19.90, 39.30)	32.30(2.03), (19.90, 39.30)	32.26(2.12), (19.90, 39.80)
b_abdom	Birth Abdominal circumference (cm)	n	31.13(2.36), (21.40, 39.50)	31.17(2.34), (21.40, 39.50)	31.17(2.37), (21.40, 39.50)	31.08(2.37), (21.40, 39.50)	31.13(2.33), (21.40, 37.90)	31.20(2.30), (21.40, 37.50)	31.16(2.40), (21.40, 39.50)
b_tricep	Birth Skin-fold thickness- Triceps (cm)	n	4.27(0.93), (1.50, 8.40)	4.27(0.92), (1.50, 8.40)	4.28(0.92), (1.50, 8.40)	4.25(0.89), (1.50, 8.40)	4.24(0.88), (1.50, 8.40)	4.26(0.89), (1.50, 8.40)	4.24(0.90), (1.50, 8.00)
b_parasc	Birth Skin-fold thickness- Parascapular (R) (mm)	n	4.54(1.14), (2.00, 9.60)	4.55(1.13), (2.20, 9.60)	4.52(1.13), (2.00, 9.60)	4.53(1.11), (2.00, 9.60)	4.52(1.09), (2.00, 9.60)	4.56(1.11), (2.00, 9.60)	4.52(1.09), (2.00, 9.60)
b_infrsc	Birth Skin-fold thickness- Infrascapular (R) (mm)	n	4.26(1.05), (2.00, 8.60)	4.27(1.04), (2.00, 8.60)	4.25(1.04), (2.00, 8.60)	4.25(1.02), (2.00, 8.50)	4.23(1.00), (2.00, 8.50)	4.28(1.02), (2.00, 8.50)	4.25(1.02), (2.00, 8.50)
y1_sm4	Year 1 No. cigs day you smoke	n	0.76(1.46), (0.00, 5.00)	0.72(1.45), (0.00, 5.00)	0.75(1.47), (0.00, 5.00)	0.64(1.37), (0.00, 5.00)	0.67(1.40), (0.00, 5.00)	0.60(1.35), (0.00, 5.00)	0.62(1.35), (0.00, 5.00)
y1_sm16	Year 1 Anyone else smoke cigs	n	0.32(0.75), (0.00, 9.00)	0.32(0.76), (0.00, 9.00)	0.32(0.81), (0.00, 9.00)	0.30(0.81), (0.00, 9.00)	0.28(0.69), (0.00, 9.00)	0.24(0.56), (0.00, 9.00)	0.25(0.55), (0.00, 9.00)
y1_sm17	Year 1 No. cigs day others smoke	n	0.88(1.62), (0.00, 5.00)	0.87(1.61), (0.00, 5.00)	0.85(1.60), (0.00, 5.00)	0.76(1.52), (0.00, 5.00)	0.78(1.55), (0.00, 5.00)	0.71(1.48), (0.00, 5.00)	0.75(1.53), (0.00, 5.00)
mo_grav	Number of times is or has been pregnant (Gravidity)	n	2.46(1.51), (1.00, 9.00)	2.49(1.49), (1.00, 9.00)	2.45(1.51), (1.00, 9.00)	2.45(1.53), (1.00, 9.00)	2.44(1.51), (1.00, 9.00)	2.46(1.47), (1.00, 9.00)	2.51(1.51), (1.00, 9.00)
marry	Marital status	1= Never married 2= Married 3= De facto 4= Separated or divorced 5= Widowed	1.0 - 8% 2.0 - 75% 3.0 - 14% 4.0 - 3% 5.0 - 0%	1.0 - 8% 2.0 - 76% 3.0 - 13% 4.0 - 3% 5.0 - 0%	1.0 - 8% 2.0 - 74% 3.0 - 14% 4.0 - 3% 5.0 - 0%	1.0 - 9% 2.0 - 75% 3.0 - 13% 4.0 - 3% 5.0 - 0%	1.0 - 8% 2.0 - 76% 3.0 - 14% 4.0 - 3% 5.0 - 0%	1.0 - 7% 2.0 - 78% 3.0 - 12% 4.0 - 2% 5.0 - 0%	1.0 - 6% 2.0 - 78% 3.0 - 13% 4.0 - 2% 5.0 - 0%
b_midarm	Birth Mid-arm circumference (cm)	n	10.39(1.05), (5.00, 14.00)	10.41(1.04), (5.00, 14.00)	10.39(1.05), (5.00, 14.00)	10.36(1.04), (5.00, 14.00)	10.38(1.03), (5.00, 13.00)	10.39(1.01), (5.00, 13.00)	10.37(1.06), (5.00, 13.00)
bfdur1	duration of breast feeding	n	8.36(6.49), (0.00, 38.00)	8.39(6.47), (0.00, 38.00)	8.50(6.47), (0.00, 38.00)	8.76(6.49), (0.00, 37.00)	8.55(6.28), (0.00, 37.00)	9.07(6.40), (0.00, 37.00)	8.82(6.36), (0.00, 37.00)
mo_party	Mother Parity	n	0.88(1.02), (0.00, 6.00)	0.91(1.03), (0.00, 6.00)	0.87(1.01), (0.00, 6.00)	0.86(1.02), (0.00, 6.00)	0.87(1.02), (0.00, 5.00)	0.91(1.03), (0.00, 5.00)	0.95(1.06), (0.00, 6.00)
m_vege	Mother vegetarian	0 - No 1 - Yes, but eats fish, eggs and milk products 2 - Yes, but doesnt eat fish, and does eat eggs and milk products 3 - Strickly vegetables, fruit and seeds only (vegan	0.0 - 95% 1.0 - 4% 2.0 - 1% 3.0 - 0%	0.0 - 95% 1.0 - 5% 2.0 - 1% 3.0 - 0%	0.0 - 95% 1.0 - 4% 2.0 - 1% 3.0 - 0%	0.0 - 95% 1.0 - 4% 2.0 - 1%	0.0 - 94% 1.0 - 5% 2.0 - 1% 3.0 - 0%	0.0 - 94% 1.0 - 5% 2.0 - 1%	0.0 - 95% 1.0 - 4% 2.0 - 1% 3.0 - 0%
m_educ	Mother education level	4 - Completed high school 5 - Some tertiary education 10 - Completed university degree	4.0 - 12% 5.0 - 43% 10.0 - 45%	4.0 - 12% 5.0 - 43% 10.0 - 45%	4.0 - 12% 5.0 - 44% 10.0 - 44%	4.0 - 14% 5.0 - 45% 10.0 - 42%	4.0 - 14% 5.0 - 46% 10.0 - 40%	4.0 - 16% 5.0 - 45% 10.0 - 40%	4.0 - 14% 5.0 - 45% 10.0 - 40%
m_schyr	Mother Highest school years completed	n	11.09(2.94), (2.00, 99.00)	11.10(2.99), (2.00, 99.00)	11.10(3.02), (2.00, 99.00)	11.20(3.28), (2.00, 99.00)	11.21(3.28), (6.00, 99.00)	11.16(1.03), (6.00, 12.00)	11.09(1.04), (6.00, 12.00)
m_schlev	Mother Highest level of education	0 - None 1 - Trade certificate or apprenticeship 2 - Professional registration (non-degree) 3 - College diploma or degree 4 - University degree 5 - Other	0.0 - 45% 1.0 - 9% 2.0 - 12% 3.0 - 17% 4.0 - 12% 5.0 - 5%	0.0 - 45% 1.0 - 8% 2.0 - 12% 3.0 - 18% 4.0 - 12% 5.0 - 5%	0.0 - 44% 1.0 - 8% 2.0 - 12% 3.0 - 18% 4.0 - 12% 5.0 - 5%	0.0 - 42% 1.0 - 8% 2.0 - 13% 3.0 - 18% 4.0 - 14% 5.0 - 6%	0.0 - 40% 1.0 - 8% 2.0 - 13% 3.0 - 19% 4.0 - 14% 5.0 - 6%	0.0 - 40% 1.0 - 7% 2.0 - 13% 3.0 - 19% 4.0 - 16% 5.0 - 6%	0.0 - 40% 1.0 - 8% 2.0 - 13% 3.0 - 19% 4.0 - 14% 5.0 - 6%
PGS002313	Polygenic Score of PGS002313	n	0.24(0.31), (-0.77, 1.16)	0.24(0.31), (-0.77, 1.16)	0.24(0.31), (-0.77, 1.16)	0.23(0.31), (-0.77, 1.16)	0.23(0.30), (-0.77, 1.16)	0.23(0.31), (-0.77, 1.10)	0.23(0.30), (-0.72, 1.16)
PGS002161	Polygenic Score of PGS002161	n	38.84(0.15), (38.42, 39.34)	38.84(0.15), (38.42, 39.34)	38.84(0.15), (38.42, 39.34)	38.84(0.15), (38.42, 39.34)	38.84(0.15), (38.42, 39.34)	38.83(0.15), (38.42, 39.34)	38.83(0.15), (38.45, 39.25)
PGS000027	Polygenic Score of PGS000027	n	-0.96(0.35), (-2.10, 0.16)	-0.96(0.35), (-2.10, 0.16)	-0.96(0.35), (-2.10, 0.16)	-0.97(0.34), (-2.10, 0.16)	-0.96(0.35), (-2.10, 0.16)	-0.97(0.35), (-2.10, 0.16)	-0.98(0.35), (-1.99, -0.03)
PGS004150	Polygenic Score of PGS004150	n	-4.56(0.49), (-6.10, -3.08)	-4.56(0.49), (-6.10, -3.08)	-4.56(0.49), (-6.10, -3.08)	-4.57(0.48), (-6.10, -3.08)	-4.57(0.48), (-6.10, -3.08)	-4.56(0.48), (-6.10, -3.08)	-4.59(0.48), (-6.04, -3.08)
PGS003884	Polygenic Score of PGS003884	n	0.63(0.36), (-0.40, 1.68)	0.62(0.35), (-0.40, 1.68)	0.62(0.36), (-0.40, 1.68)	0.62(0.36), (-0.36, 1.68)	0.61(0.36), (-0.36, 1.67)	0.61(0.36), (-0.36, 1.67)	0.62(0.36), (-0.40, 1.67)
PGS002853	Polygenic Score of PGS002853	n	-1.50(1.62), (-5.99, 4.40)	-1.51(1.62), (-5.99, 4.40)	-1.51(1.62), (-5.99, 4.40)	-1.56(1.62), (-5.99, 4.40)	-1.54(1.60), (-5.99, 4.40)	-1.55(1.61), (-5.98, 4.40)	-1.58(1.60), (-5.99, 3.96)
PGS000921	Polygenic Score of PGS000921	n	0.02(0.06), (-0.20, 0.23)	0.02(0.06), (-0.20, 0.23)	0.02(0.06), (-0.20, 0.23)	0.02(0.06), (-0.20, 0.23)	0.01(0.06), (-0.20, 0.23)	0.01(0.07), (-0.20, 0.23)	0.01(0.06), (-0.18, 0.23)
m_race	Mother race	1 - Caucasian 2 - Aboriginal 3 - Polynesian 4 - Asian 5 - Others	1 - 96% 4 - 4%	1 - 96% 4 - 4%	1 - 96% 4 - 4%	1 - 96% 4 - 4%	1 - 96% 4 - 4%	1 - 96% 4 - 4%	1 - 97% 4 - 3%
f_race	Father race	1 - Caucasian 2 - Aboriginal 3 - Polynesian 4 - Asian 5 - Others	1 - 98% 4 - 2%	1 - 98% 4 - 2%	1 - 98% 4 - 2%	1 - 98% 4 - 2%	1 - 98% 4 - 2%	1 - 98% 4 - 2%	1 - 98% 4 - 2%
y5_bmiz	Year 5 BMI zscore according to CDC Extended BMI-for-age growth charts	n	0.17(1.00), (-7.25, 3.38)	0.16(0.99), (-7.25, 3.38)	0.16(0.99), (-7.25, 3.38)	0.14(1.00), (-7.25, 3.30)	0.15(1.00), (-7.25, 3.38)	0.16(0.99), (-7.25, 3.30)	0.16(0.97), (-3.78, 3.38)
birth_bmifa	Birth BMI zscore according to World Health Organization’s growth standards	n	0.32(1.26), (-8.71, 4.74)	0.34(1.26), (-8.71, 4.74)	0.33(1.27), (-8.71, 4.74)	0.30(1.23), (-7.86, 3.30)	0.32(1.19), (-7.86, 3.30)	0.35(1.18), (-7.86, 3.30)	0.33(1.21), (-7.86, 3.30)
y1_bmifa	Year 1 BMI zscore according to World Health Organization’s growth standards	n	0.47(0.94), (-2.74, 3.33)	0.46(0.94), (-2.74, 3.33)	0.46(0.94), (-2.74, 3.33)	0.45(0.92), (-2.74, 2.99)	0.46(0.94), (-2.74, 3.33)	0.49(0.91), (-2.74, 2.91)	0.49(0.93), (-2.74, 3.33)
Y8BMI	BMI at year 8	n	16.91(2.50), (12.28, 31.31)
Y10BMI	BMI at year 10	n		18.73(3.39), (13.14, 36.80)
Y14BMI	BMI at year 13	n			21.41(4.15), (14.12, 43.79)
Y17BMI	BMI at year 16	n				22.92(4.28), (15.65, 44.31)
Y20BMI	BMI at year 20	n					24.48(4.93), (15.97, 48.89)
Y23BMI	BMI at year 23	n						25.18(5.06), (16.50, 46.74)
Y27BMI	BMI at year 26	n							25.81(5.54), (17.42, 62.13)

## Sheet: model_r2
Dataset	Model	Age (year)
		8	10	13	16	20	23	26
1	EN	0.78	0.61	0.51	0.38	0.37	0.34	0.24
	ERF	0.8	0.58	0.48	0.42	0.33	0.28	0.24
	GBM	0.79	0.6	0.52	0.36	0.35	0.26	0.23
	KAN	0.81	0.62	0.49	0.39	0.38	0.37	0.23
	Lasso	0.79	0.61	0.48	0.39	0.34	0.26	0.24
	Ridge	0.78	0.59	0.51	0.39	0.36	0.27	0.25
	XGB	0.78	0.61	0.46	0.39	0.35	0.27	0.21
2	EN	0.12	0.13	0.16	0.1	0.13	0.12	0.14
	ERF	0.12	0.13	0.15	0.1	0.12	0.11	0.14
	GBM	0.12	0.13	0.12	0.07	0.09	0.09	0.11
	KAN	0.12	0.14	0.15	0.1	0.13	0.11	0.14
	Lasso	0.12	0.14	0.15	0.1	0.13	0.11	0.14
	Ridge	0.12	0.14	0.16	0.1	0.13	0.11	0.14
	XGB	0.11	0.12	0.12	0.07	0.1	0.09	0.11
3	EN	0.78	0.64	0.52	0.41	0.39	0.34	0.29
	ERF	0.8	0.63	0.51	0.44	0.38	0.31	0.33
	GBM	0.81	0.63	0.46	0.39	0.38	0.35	0.31
	KAN	0.81	0.65	0.55	0.44	0.39	0.38	0.34
	KAN-f⋆	0.8	0.65	0.51	0.42	0.38	0.33	0.34
	Lasso	0.79	0.63	0.51	0.41	0.37	0.36	0.31
	Ridge	0.78	0.63	0.54	0.4	0.39	0.35	0.3
	XGB	0.79	0.62	0.48	0.41	0.35	0.33	0.28

## Sheet: Key characteristics statistics
Variables	Values	8 yrs	10 yrs	14 yrs	17 yrs	20 yrs	23 yrs	27 yrs
Sample size		N = 1046	N = 1001	N = 986	N = 810	N = 807	N = 584	N = 645
Environmental factors
Household income *	1 - 4th quartile (highest) 2 - 3rd quartile 3 - 2nd quartile 4 - 1st quartile	1.0 - 40% 2.0 - 27% 3.0 - 21% 4.0 - 12%	1.0 - 41% 2.0 - 27% 3.0 - 21% 4.0 - 11%	1.0 - 40% 2.0 - 27% 3.0 - 22% 4.0 - 11%	1.0 - 43% 2.0 - 25% 3.0 - 21% 4.0 - 11%	1.0 - 42% 2.0 - 27% 3.0 - 20% 4.0 - 11%	1.0 - 44% 2.0 - 26% 3.0 - 19% 4.0 - 11%	1.0 - 42% 2.0 - 28% 3.0 - 20% 4.0 - 10%
		ANOVA F=2.335, p=0.0724; Kruskal H=5.287, p=0.152	ANOVA F=2.670, p=0.0464; Kruskal H=7.659, p=0.0536	ANOVA F=4.352, p=0.00469; Kruskal H=12.645, p=0.00547	ANOVA F=4.179, p=0.006; Kruskal H=8.725, p=0.0332	ANOVA F=4.851, p=0.00238; Kruskal H=8.281, p=0.0406	ANOVA F=3.260, p=0.0213; Kruskal H=4.851, p=0.183	ANOVA F=5.805, p=0.000645; Kruskal H=10.738, p=0.0132
Father's education	1 - High (Short cycle tertiary, Bachelor, Masters, Doctoral or equivalent) 2 - Medium (Upper secondary, Post-secondary non-tertiary) 3 - Low (No education; early childhood; pre-premary; primary; lower secondary or second stage of basic education)	1.0 - 51% 2.0 - 18% 3.0 - 31%	1.0 - 52% 2.0 - 18% 3.0 - 30%	1.0 - 50% 2.0 - 18% 3.0 - 32%	1.0 - 52% 2.0 - 18% 3.0 - 30%	1.0 - 53% 2.0 - 19% 3.0 - 27%	1.0 - 54% 2.0 - 21% 3.0 - 25%	1.0 - 55% 2.0 - 19% 3.0 - 26%
		ANOVA F=0.232, p=0.793; Kruskal H=0.829, p=0.661	ANOVA F=0.836, p=0.434; Kruskal H=2.145, p=0.342	ANOVA F=3.032, p=0.0487; Kruskal H=4.748, p=0.0931	ANOVA F=2.355, p=0.0956; Kruskal H=3.031, p=0.22	ANOVA F=5.842, p=0.00305; Kruskal H=6.927, p=0.0313	ANOVA F=1.827, p=0.162; Kruskal H=2.171, p=0.338	ANOVA F=5.830, p=0.00312; Kruskal H=9.653, p=0.00801
Maternity factors
Smoking before pregnancy 0 - No 1 - Yes	0 - No 1 - Yes	0.0 - 45% 1.0 - 55%	0.0 - 46% 1.0 - 54%	0.0 - 45% 1.0 - 55%	0.0 - 47% 1.0 - 53%	0.0 - 47% 1.0 - 53%	0.0 - 50% 1.0 - 50%	0.0 - 47% 1.0 - 53%
		t=-2.049, p=0.0408, n=(467,579)	t=-3.140, p=0.00174, n=(458,543)	t=-3.511, p=0.000467, n=(441,545)	t=-1.603, p=0.109, n=(382,428)	t=-1.482, p=0.139, n=(381,426)	t=-1.110, p=0.267, n=(290,294)	t=-0.994, p=0.321, n=(304,341)
Pre-pregnancy weight (kg) Range	n (kg)	60.33(11.63), (35.00, 129.00)	60.40(11.67), (35.00, 129.00)	60.54(11.64), (35.00, 129.00)	60.07(11.54), (35.00, 129.00)	60.22(11.66), (35.00, 129.00)	60.31(11.60), (35.00, 125.00)	59.80(11.09), (35.00, 129.00)
		Pearson r=0.219, p=9.39e-13; Spearman rho=0.204, p=3.47e-11; OLS beta=0.047, p=9.39e-13, R2=0.048	Pearson r=0.251, p=9.37e-16; Spearman rho=0.210, p=2.24e-11; OLS beta=0.073, p=9.37e-16, R2=0.063	Pearson r=0.268, p=1.74e-17; Spearman rho=0.209, p=4.45e-11; OLS beta=0.096, p=1.74e-17, R2=0.072	Pearson r=0.286, p=1.48e-16; Spearman rho=0.209, p=2.37e-09; OLS beta=0.106, p=1.48e-16, R2=0.082	Pearson r=0.324, p=7.33e-21; Spearman rho=0.247, p=1.67e-12; OLS beta=0.137, p=7.33e-21, R2=0.105	Pearson r=0.281, p=6.63e-12; Spearman rho=0.215, p=1.93e-07; OLS beta=0.123, p=6.63e-12, R2=0.079	Pearson r=0.299, p=1.14e-14; Spearman rho=0.216, p=3.36e-08; OLS beta=0.150, p=1.14e-14, R2=0.089
Parental factors
Father's BMI	n (kg/m2)	24.52(3.26), (16.48, 41.52)	24.56(3.29), (16.12, 41.52)	24.60(3.36), (16.12, 41.52)	24.52(3.31), (16.12, 41.52)	24.47(3.25), (16.12, 38.58)	24.54(3.19), (16.12, 38.58)	24.39(3.14), (16.12, 36.33)
		Pearson r=0.234, p=1.27e-12; Spearman rho=0.215, p=8.94e-11; OLS beta=0.179, p=1.27e-12, R2=0.055	Pearson r=0.246, p=2.8e-13; Spearman rho=0.250, p=1.12e-13; OLS beta=0.252, p=2.8e-13, R2=0.061	Pearson r=0.273, p=6.07e-16; Spearman rho=0.248, p=2.59e-13; OLS beta=0.335, p=6.07e-16, R2=0.075	Pearson r=0.239, p=1.5e-10; Spearman rho=0.231, p=6.14e-10; OLS beta=0.301, p=1.5e-10, R2=0.057	Pearson r=0.222, p=3.09e-09; Spearman rho=0.227, p=1.48e-09; OLS beta=0.337, p=3.09e-09, R2=0.049	Pearson r=0.212, p=1.55e-06; Spearman rho=0.185, p=2.94e-05; OLS beta=0.332, p=1.55e-06, R2=0.045	Pearson r=0.225, p=6.46e-08; Spearman rho=0.217, p=2.09e-07; OLS beta=0.402, p=6.46e-08, R2=0.051
Mother's BMI	n (kg/m2)	22.39(4.08), (13.06, 48.83)	22.42(4.11), (13.06, 48.83)	22.41(4.10), (13.06, 48.83)	22.26(4.08), (13.06, 48.83)	22.34(4.11), (13.06, 48.83)	22.33(4.08), (13.06, 48.83)	22.14(3.93), (13.06, 48.83)
		Pearson r=0.241, p=3.8e-15; Spearman rho=0.242, p=2.91e-15; OLS beta=0.148, p=3.8e-15, R2=0.058	Pearson r=0.274, p=1.7e-18; Spearman rho=0.261, p=6.59e-17; OLS beta=0.226, p=1.7e-18, R2=0.075	Pearson r=0.304, p=3e-22; Spearman rho=0.253, p=9.93e-16; OLS beta=0.308, p=3e-22, R2=0.092	Pearson r=0.325, p=3.38e-21; Spearman rho=0.270, p=8.28e-15; OLS beta=0.342, p=3.38e-21, R2=0.106	Pearson r=0.343, p=1.91e-23; Spearman rho=0.274, p=3.42e-15; OLS beta=0.413, p=1.91e-23, R2=0.118	Pearson r=0.293, p=8.36e-13; Spearman rho=0.256, p=4.68e-10; OLS beta=0.365, p=8.36e-13, R2=0.086	Pearson r=0.322, p=6.15e-17; Spearman rho=0.262, p=1.54e-11; OLS beta=0.456, p=6.15e-17, R2=0.104
Mother's age at birth	n (year)	28.98(5.71), (15.00, 46.00)	29.16(5.67), (15.00, 46.00)	29.01(5.76), (15.00, 43.00)	29.29(5.73), (15.00, 43.00)	29.27(5.75), (15.00, 43.00)	29.74(5.63), (16.00, 43.00)	29.69(5.74), (16.00, 46.00)
		Pearson r=-0.041, p=0.181; Spearman rho=-0.028, p=0.373; OLS beta=-0.018, p=0.181, R2=0.002	Pearson r=-0.027, p=0.388; Spearman rho=0.000, p=0.997; OLS beta=-0.016, p=0.388, R2=0.001	Pearson r=-0.083, p=0.00881; Spearman rho=-0.061, p=0.0565; OLS beta=-0.060, p=0.00881, R2=0.007	Pearson r=-0.088, p=0.0125; Spearman rho=-0.035, p=0.325; OLS beta=-0.066, p=0.0125, R2=0.008	Pearson r=-0.124, p=0.000408; Spearman rho=-0.088, p=0.0125; OLS beta=-0.107, p=0.000408, R2=0.015	Pearson r=-0.120, p=0.00379; Spearman rho=-0.066, p=0.113; OLS beta=-0.107, p=0.00379, R2=0.014	Pearson r=-0.129, p=0.00103; Spearman rho=-0.122, p=0.00194; OLS beta=-0.124, p=0.00103, R2=0.017
Father's age at birth	n (year)	31.27(6.65), (15.00, 59.00)	31.35(6.62), (15.00, 59.00)	31.28(6.76), (15.00, 59.00)	31.61(6.90), (15.00, 59.00)	31.47(6.74), (15.00, 59.00)	31.89(6.66), (18.00, 58.00)	31.76(6.73), (17.00, 58.00)
		Pearson r=-0.020, p=0.519; Spearman rho=-0.012, p=0.699; OLS beta=-0.008, p=0.519, R2=0.000	Pearson r=-0.009, p=0.775; Spearman rho=0.026, p=0.421; OLS beta=-0.005, p=0.775, R2=0.000	Pearson r=-0.071, p=0.0257; Spearman rho=-0.045, p=0.16; OLS beta=-0.044, p=0.0257, R2=0.005	Pearson r=-0.083, p=0.0189; Spearman rho=-0.035, p=0.328; OLS beta=-0.051, p=0.0189, R2=0.007	Pearson r=-0.119, p=0.00074; Spearman rho=-0.090, p=0.0109; OLS beta=-0.087, p=0.00074, R2=0.014	Pearson r=-0.087, p=0.0365; Spearman rho=-0.085, p=0.0415; OLS beta=-0.066, p=0.0365, R2=0.008	Pearson r=-0.127, p=0.0013; Spearman rho=-0.142, p=0.000295; OLS beta=-0.105, p=0.0013, R2=0.016
Early childhood factors
Sex	1 - Male 2 - Female	1.0 - 52% 2.0 - 48%	1.0 - 53% 2.0 - 47%	1.0 - 53% 2.0 - 47%	1.0 - 52% 2.0 - 48%	1.0 - 53% 2.0 - 47%	1.0 - 53% 2.0 - 47%	1.0 - 51% 2.0 - 49%
		t=-1.520, p=0.129, n=(549,497)	t=-0.927, p=0.354, n=(533,468)	t=-2.345, p=0.0192, n=(521,465)	t=-1.237, p=0.217, n=(421,389)	t=0.422, p=0.673, n=(426,381)	t=-0.180, p=0.857, n=(312,272)	t=0.788, p=0.431, n=(332,313)
Weight at birth	n (g)	3377.05(545.63), (760.00, 5550.00)	3384.21(548.75), (750.00, 5550.00)	3378.69(551.57), (750.00, 5550.00)	3371.62(536.40), (1020.00, 5550.00)	3378.02(528.50), (1020.00, 5185.00)	3394.08(514.39), (1020.00, 5185.00)	3398.23(544.09), (1020.00, 5550.00)
		Pearson r=0.126, p=4.58e-05; Spearman rho=0.139, p=6.16e-06; OLS beta=0.001, p=4.58e-05, R2=0.016	Pearson r=0.094, p=0.00289; Spearman rho=0.111, p=0.000427; OLS beta=0.001, p=0.00289, R2=0.009	Pearson r=0.071, p=0.0263; Spearman rho=0.067, p=0.035; OLS beta=0.001, p=0.0263, R2=0.005	Pearson r=0.080, p=0.0229; Spearman rho=0.094, p=0.0077; OLS beta=0.001, p=0.0229, R2=0.006	Pearson r=0.104, p=0.00309; Spearman rho=0.118, p=0.00082; OLS beta=0.001, p=0.00309, R2=0.011	Pearson r=0.118, p=0.00445; Spearman rho=0.146, p=0.000386; OLS beta=0.001, p=0.00445, R2=0.014	Pearson r=0.102, p=0.00945; Spearman rho=0.137, p=0.000466; OLS beta=0.001, p=0.00945, R2=0.010
Length at birth	n (cm)	49.15(2.36), (34.50, 57.00)	49.15(2.43), (30.50, 57.00)	49.15(2.46), (30.50, 57.00)	49.18(2.29), (39.00, 57.00)	49.19(2.33), (39.00, 57.00)	49.25(2.26), (39.00, 56.00)	49.31(2.33), (39.00, 56.00)
		Pearson r=0.073, p=0.0177; Spearman rho=0.059, p=0.0553; OLS beta=0.078, p=0.0177, R2=0.005	Pearson r=0.020, p=0.522; Spearman rho=0.027, p=0.389; OLS beta=0.028, p=0.522, R2=0.000	Pearson r=0.015, p=0.631; Spearman rho=-0.010, p=0.76; OLS beta=0.026, p=0.631, R2=0.000	Pearson r=0.043, p=0.224; Spearman rho=0.041, p=0.248; OLS beta=0.080, p=0.224, R2=0.002	Pearson r=0.077, p=0.0284; Spearman rho=0.084, p=0.0174; OLS beta=0.164, p=0.0284, R2=0.006	Pearson r=0.106, p=0.0107; Spearman rho=0.123, p=0.00301; OLS beta=0.236, p=0.0107, R2=0.011	Pearson r=0.091, p=0.0203; Spearman rho=0.120, p=0.00229; OLS beta=0.217, p=0.0203, R2=0.008
* Total yearly income of the household categorised into quartiles of low, medium-low, medium-high and high income levels based on the national yearly household income distribution.

## Sheet: yr8 KAN weights
feature	singles	weight
Y5BMIz	y5_bmiz	0.00981608
Y5MidArmCirc	y5_a6	0.00292987
occupM0	occupcode_m_0	0.00183932
PGS000921	PGS000921	0.00156154
Y5AbdominalSkf	y5_a10	0.000682489
Y5ChestCirc	y5_a5	0.000665584
hhin0	hhincome_0	0.000484885
PGS002313_PGS002161	PGS002313,PGS002161	0.000372901
Y5SubscapularSkf	y5_a8	0.00024412
Y5SuprailiacSkf	y5_a9	0.000188241
Y5TricepsSkf	y5_a7	0.000179804
PGS003884	PGS003884	0.000149398
PGS002853	PGS002853	0.00014039
PGS000027_PGS004150	PGS000027,PGS004150	0.000121554
smkPrepreg	prepreg_smk,prepreg_cig	0.000104489

## Sheet: yr10 KAN weights
feature	singles	weight
y5BMIz	y5_bmiz	0.00463993
y5ArmC	y5_a6	0.00264768
htF	height_f1	0.00134631
PGS000921	PGS000921	0.000961405
PGS002313_PGS002161	PGS002313,PGS002161	0.000745281
pregWt	latepreg_weight,m_wt1,prepreg_weight,mht_wt	0.00067895
wtF	weight_f1	0.000654382
PGS000027_PGS004150	PGS000027,PGS004150	0.000549049
smkPrepreg	prepreg_smk,prepreg_cig	0.000381743
PGS002853	PGS002853	0.000290947
occupF	occupcode_f1_1	0.000230953
y5SprlSkf	y5_a9	0.000179635
PGS003884	PGS003884	0.000173097
y5TrcpSkf	y5_a7	0.000118927
y5AdbmSkf	y5_a10	0.000103949

## Sheet: yr14 KAN weights
feature	singles	weight
pregPlan	preg_plan	0.00657668
y5BMIz	y5_bmiz	0.00447294
cc	childcare_intro	0.0020796
y5ArmC	y5_a6	0.00204139
PGS000921	PGS000921	0.00144079
htF	height_f1	0.000988525
PGS002313_PGS002161	PGS002313,PGS002161	0.000928177
PGS003884	PGS003884	0.000762253
wtF	weight_f1	0.000737296
hhin0	hhincome_0	0.000709435
y5TrcpSkf	y5_a7	0.000680963
ageMd	agebirth_m_d	0.000651005
pregWt	mht_wt,latepreg_weight,prepreg_weight,m_wt1	0.000649359
occupM0	occupcode_m_0	0.000638382
y5AdbmSkf	y5_a10	0.00052357
y1And5HeadC	y1_a4,y5_a4	0.000518223
y5ChestC	y5_a5	0.000514005
modeDlvry	mode_delivery	0.000465723
y5SprlSkf	y5_a9	0.000435569
PGS002853	PGS002853	0.00033929
y1BMIz	y1_bmifa	0.000308012
placWt	plac_weight	0.000290317
smkPreg	preg_cig,smk_t2,preg_smk	0.000263726
PGS000027_PGS004150	PGS000027,PGS004150	0.000137134
occupF	occupcode_f1_1	8.01162e-05

## Sheet: yr17 KAN weights
feature	singles	weight
y5BMIz	y5_bmiz	0.00678302
wtF	weight_f1	0.00265701
PGS002313_PGS002161	PGS002313,PGS002161	0.0020524
y5SubscpSkf	y5_a8	0.00172562
htF	height_f1	0.00155283
y1BMIz	y1_bmifa	0.00126718
y5ArmC	y5_a6	0.0012241
y5AdbmSkf	y5_a10	0.0010778
htM	height_m	0.00103436
occupM0	occupcode_m_0	0.000935545
y5SprlSkf	y5_a9	0.000781685
solid	solid_food	0.000762466
cc	childcare_intro	0.000561726
PGS003884	PGS003884	0.000298193
birthBMIz	birth_bmifa	0.000294604
PGS002853	PGS002853	0.000276247
y1AdbmSkf	y1_a10	0.000219882
birthYr	birth_year	0.000214705
PGS000921	PGS000921	0.000201437
ageMy	agebirth_m_y	0.000166421
PGS000027_PGS004150	PGS000027,PGS004150	0.000163104
y5TrcpSkf	y5_a7	0.000149224
y1SprlSkf	y1_a9	9.692e-05
birthHeadC	birth_head_circum	7.83608e-05
pregWt	ga_wt2	7.64787e-05

## Sheet: yr20 KAN weights
feature	singles	weight
eduF	edu_f1_0	0.00231258
y5skf	y5_a7,y5_a9,y5_a8,y5_a10	0.00214732
y5BMIz	y5_a5,y5_a6,y5_bmiz	0.00183363
PGS002853	PGS002853	0.00167657
pregWt	prepreg_weight,mht_wt,latepreg_weight,m_wt1	0.0012621
PGS000921_PGS002313_PGS002161	PGS000921,PGS002313,PGS002161	0.00105441
wtF	weight_f1	0.000674792
PGS000027_PGS004150	PGS000027,PGS004150	0.000485816
htF	height_f1	0.000478576
PGS003884	PGS003884	0.000281905
htM	height_m	0.000278188
y1BMIz	y1_a5,y1_a6,y1_bmifa	0.000145541
occupM_cc	occupcode_m_1,childcare_1	3.29681e-05
sex	sex	4.65994e-07

## Sheet: yr23 KAN weights
feature	singles	weight
y5BMIz	y5_a5,y5_a6,y5_bmiz	0.00397868
PGS000027_PGS004150	PGS000027,PGS004150	0.00243
pregWt	prepreg_weight,mht_wt,latepreg_weight,m_wt1	0.00204938
PGS002853_PGS000921_PGS002313_PGS002161	PGS002853,PGS000921,PGS002313,PGS002161	0.00203292
occupM_cc	occupcode_m_0,occupcode_m_2,childcare_2,occupcode_m_1,childcare_1	0.0019155
y5skf	y5_a7,y5_a9,y5_a8,y5_a10	0.00167182
placWt	plac_weight	0.00165041
wtF	weight_f1	0.00109996
PGS003884	PGS003884	0.0006922
bf	breastfed_any,bfdur1	0.000273979
birthAnthro	b_parasc,b_tricep,b_infrsc,birth_bmifa,b_midarm,b_chest,b_abdom	0.000228388
apgar	apgar	0.000174537
htM	height_m	6.54515e-05

## Sheet: yr27 KAN weights
feature	singles	weight
birthMon	birth_month	0.00459653
y5skf_y5BMIz	y5_a7,y5_a9,y5_a8,y5_a10,y5_a5,y5_a6,y5_bmiz	0.00420454
PGS002853_PGS000921_PGS002313_PGS002161	PGS002853,PGS000921,PGS002313,PGS002161	0.00416101
agePy	agebirth_m_y,agebirth_p_y	0.00169187
occupF	occupcode_f1_1	0.00154375
wtF	weight_f1	0.00149851
y1And5HeadC	y1_a4,y5_a4	0.00145705
PGS003884	PGS003884	0.00114061
PGS000027_PGS004150	PGS000027,PGS004150	0.00111333
ageMd	agebirth_m_d	0.000828092
y5Height	y5_a3	0.000706096
y1BMI_y1skf	y1_a5,y1_a7,y1_a6,y1_bmifa,y1_a10,y1_a8,y1_a9	0.0006353
occupM0	occupcode_m_0	0.000523024

[truncated: 1 more sheets: symbolic regression]
